# Supplementary material for: Isotopic evidence for initial coastal colonization and subsequent diversification in the human occupation of Wallacea
Source: Nat Commun. 2020 Apr 29;11:2068. doi: 10.1038/s41467-020-15969-4 (PMC7190613; doi:10.1038/s41467-020-15969-4)
Supplement: Supplementary file 5 — Supplementary Data 1 [file 41467_2020_15969_MOESM5_ESM.xlsx]

## Sheet: Alor
Isotope sample label	Site	Island	Context	Taxa	Tooth	d13C	d18O	Site Phase	Regional Phase	Regional Phase Code	Type
MAK40	Makpan	Alor	B62	Giant rat	Upper M1	-7.3	-5	40-21 ka	40-21 ka	A	Terrestrial
MAK41	Makpan	Alor	B62	Giant rat	Incisor	-10.9	-6.2	40-21 ka	40-21 ka	A	Terrestrial
MAK42	Makpan	Alor	B62	Rat	Incisor	-3.5	-5	40-21 ka	40-21 ka	A	Terrestrial
MAK43	Makpan	Alor	B62	Rat	Incisor	-4.4	-6.3	40-21 ka	40-21 ka	A	Terrestrial
MAK44	Makpan	Alor	B62	Rat	Incisor	-5.4	-6.3	40-21 ka	40-21 ka	A	Terrestrial
MAK45	Makpan	Alor	B68	Rat	Incisor	-3.2	-3.1	40-21 ka	40-21 ka	A	Terrestrial
MAK35	Makpan	Alor	B61	Rat	Incisor	-5.5	-4.8	40-21 ka	40-21 ka	A	Terrestrial
MAK36	Makpan	Alor	B61	Rat	Incisor	-8.4	-5.5	40-21 ka	40-21 ka	A	Terrestrial
MAK37	Makpan	Alor	B61	Giant rat	Molar	-3.8	-2.5	40-21 ka	40-21 ka	A	Terrestrial
MAK38	Makpan	Alor	B61	Giant rat	Molar	-19.2	-18.5	40-21 ka	40-21 ka	A	Terrestrial
MAK39	Makpan	Alor	B61	Giant rat	Molar	-7	-5.9	40-21 ka	40-21 ka	A	Terrestrial
MAK16	Makpan	Alor	B54	Giant rat	Incisor	-6.9	-3.7	15-11 ka	15-7.4 ka	B	Terrestrial
MAK17	Makpan	Alor	B54	Giant rat	Mandibular molar M1	-7.5	-4.3	15-11 ka	15-7.4 ka	B	Terrestrial
MAK18	Makpan	Alor	B54	Giant rat	Upper M2	-5.5	-3.2	15-11 ka	15-7.4 ka	B	Terrestrial
MAK19	Makpan	Alor	B54	Giant rat	Incisor	-11	-2.9	15-11 ka	15-7.4 ka	B	Terrestrial
MAK52	Makpan	Alor	B37	Rat	Upper incisor	-7.3	-6.4	15-11 ka	15-7.4 ka	B	Terrestrial
MAK53	Makpan	Alor	B37	Giant rat	Molar	-8.2	-4.7	15-11 ka	15-7.4 ka	B	Terrestrial
MAK55	Makpan	Alor	B37	Giant rat	Premolar	-4.7	-4.6	15-11 ka	15-7.4 ka	B	Terrestrial
MAK57	Makpan	Alor	B42	Giant rat	Incisor	-8.5	-6.8	15-11 ka	15-7.4 ka	B	Terrestrial
MAK60	Makpan	Alor	B44	Giant rat	Molar	-6.2	-5.6	15-11 ka	15-7.4 ka	B	Terrestrial
MAK61	Makpan	Alor	B37	Giant rat	Molar	-3.1	-4.9	15-11 ka	15-7.4 ka	B	Terrestrial
MAK71	Makpan	Alor	B47	Giant rat	Molar	-8.7	-3.8	15-11 ka	15-7.4 ka	B	Terrestrial
MAK49	Makpan	Alor	B20	Giant rat	Molar	-9.4	-7.9	15-11 ka	15-7.4 ka	B	Terrestrial
MAK24	Makpan	Alor	B17	Rat	Left mandible molars	-8	-6	10-7.5 ka	15-7.4 ka	B	Terrestrial
MAK25	Makpan	Alor	B10	Rat	Incisor	-8.5	-6.3	10-7.5 ka	15-7.4 ka	B	Terrestrial
MAK26	Makpan	Alor	B9	Rat	Teeth	-6.9	-5.3	10-7.5 ka	15-7.4 ka	B	Terrestrial
MAK27	Makpan	Alor	B6	Rat	Incisor	-6.1	-4.6	3.4-0 ka	4-0 ka	C	Terrestrial
MAK28	Makpan	Alor	B6	Rat	Incisor	-10	-5.4	3.4-0 ka	4-0 ka	C	Terrestrial
MAK29	Makpan	Alor	B7	Rat	Molars	-8.6	-7	3.4-0 ka	4-0 ka	C	Terrestrial
MAK30	Makpan	Alor	B7	Rat	Molars	-9.3	-5.9	3.4-0 ka	4-0 ka	C	Terrestrial
MAK31	Makpan	Alor	B5	Rat	Molars	-10.9	-6.8	3.4-0 ka	4-0 ka	C	Terrestrial
MAK32	Makpan	Alor	B8	Giant rat	Molar	-13.4	-6.5	3.4-0 ka	4-0 ka	C	Terrestrial
MAK33	Makpan	Alor	B8	Rat	Molars	-6.8	-5.5	3.4-0 ka	4-0 ka	C	Terrestrial
OWL1	Makpan	Alor	MPOR8	Giant rat	Molar	-12.5	-6.9	3.4-0 ka	4-0 ka	C	Terrestrial
OWL2	Makpan	Alor	MPOR8	Giant rat	Molar	-9.6	-6.8	3.4-0 ka	4-0 ka	C	Terrestrial
OWL3	Makpan	Alor	MPOR8	Giant rat	Molar	-9.7	-6.9	3.4-0 ka	4-0 ka	C	Terrestrial
OWL4	Makpan	Alor	MPOR8	Giant rat	Molar	-10.7	-6.6	3.4-0 ka	4-0 ka	C	Terrestrial
OWL5	Makpan	Alor	MPOR7	Giant rat	Molar	-14.3	-5	3.4-0 ka	4-0 ka	C	Terrestrial
OWL6	Makpan	Alor	MPOR7	Giant rat	Molar	-12.2	-4	3.4-0 ka	4-0 ka	C	Terrestrial
OWL7	Makpan	Alor	MPOR7	Giant rat	Molar	-11.8	-4.6	3.4-0 ka	4-0 ka	C	Terrestrial
OWL8	Makpan	Alor	MPOR8	Giant rat	Molar	-13	-5.9	3.4-0 ka	4-0 ka	C	Terrestrial
OWL9	Makpan	Alor	MPOR9	Giant rat	Molar	-16.2	-3.4	3.4-0 ka	4-0 ka	C	Terrestrial
MAK34	Makpan	Alor	B61	Labridae	Lower pharyngeal	-6	-5.3	40-21 ka	40-21 ka	A	Marine
MAK15	Makpan	Alor	B54	Scaridae	Upper pharyngeal	4.9	-3.3	15-11 ka	15-7.4 ka	B	Marine
MAK20	Makpan	Alor	B54	Scaridae	Upper pharyngeal	-3.4	-4.9	15-11 ka	15-7.4 ka	B	Marine
MAK50	Makpan	Alor	B37	Labridae	Premax/Dentary tooth	-5.1	-5.6	15-11 ka	15-7.4 ka	B	Marine
MAK51	Makpan	Alor	B37	Labridae	Upper pharyngeal	-5.4	-6	15-11 ka	15-7.4 ka	B	Marine
MAK54	Makpan	Alor	B37	Labridae	Upper pharyngeal	-5.1	-5.5	15-11 ka	15-7.4 ka	B	Marine
MAK56	Makpan	Alor	B42	Labridae	Upper pharyngeal	-3.6	-4	15-11 ka	15-7.4 ka	B	Marine
MAK58	Makpan	Alor	B42	Labridae	Upper/Lower pharyngeal	-5.6	-5.4	15-11 ka	15-7.4 ka	B	Marine
MAK59	Makpan	Alor	B44	Labridae	Upper pharyngeal	-4	-4	15-11 ka	15-7.4 ka	B	Marine
MAK62	Makpan	Alor	B52	Labridae	Upper pharyngeal	-4.5	-4.9	15-11 ka	15-7.4 ka	B	Marine
MAK67	Makpan	Alor	B47	Scaridae	Upper pharyngeal	-3.6	-3.8	15-11 ka	15-7.4 ka	B	Marine
MAK68	Makpan	Alor	B47	Scaridae	Upper pharyngeal	1.1	-1.4	15-11 ka	15-7.4 ka	B	Marine
MAK69	Makpan	Alor	B47	Scaridae	Right dentuary	-2.6	-3.4	15-11 ka	15-7.4 ka	B	Marine
MAK70	Makpan	Alor	B47	Labridae	Dentuary/premax tooth	-5.2	-4.3	15-11 ka	15-7.4 ka	B	Marine
MAK63	Makpan	Alor	B22	Labridae	Tooth	-2.5	-3.8	15-11 ka	15-7.4 ka	B	Marine
MAK64	Makpan	Alor	B22	Balistidae	Tooth	-5.6	-5.8	15-11 ka	15-7.4 ka	B	Marine
MAK65	Makpan	Alor	B23	Labridae	Upper pharyngeal	-5.4	-7.1	15-11 ka	15-7.4 ka	B	Marine
MAK66	Makpan	Alor	B23	Labridae	Tooth	-5.5	-6.5	15-11 ka	15-7.4 ka	B	Marine
MAK48	Makpan	Alor	B20	Balistidae	Tooth frag	-4.5	-7.9	15-11 ka	15-7.4 ka	B	Marine
TBLF12	Tron Bon Lei	Alor	13	Scaridae	Upper pharyngeal	1.7	-3.5	12.5-7.4 ka	15-7.4 ka	B	Marine
TBLF18	Tron Bon Lei	Alor	13	Selachimorpha	Tooth	-6.1	-5.5	12.5-7.4 ka	15-7.4 ka	B	Marine
TBLF30	Tron Bon Lei	Alor	13	Balistidae	Tooth	-7.7	-6	12.5-7.4 ka	15-7.4 ka	B	Marine
TBLF6	Tron Bon Lei	Alor	16	Selachimorpha	Tooth	-0.1	-4.7	12.5-7.4 ka	15-7.4 ka	B	Marine
TBLF8	Tron Bon Lei	Alor	15	Balistidae	Tooth	-6.3	-15.3	12.5-7.4 ka	15-7.4 ka	B	Marine
TBLF1	Tron Bon Lei	Alor	19	Labridae	Lower pharyngeal	-6	-6	12.5-7.4 ka	15-7.4 ka	B	Marine
TBLF15	Tron Bon Lei	Alor	18	Labridae	Upper pharyngeal	-6.8	-6.7	12.5-7.4 ka	15-7.4 ka	B	Marine
TBLF16	Tron Bon Lei	Alor	19	Balistidae	Tooth	-6.3	-8.3	12.5-7.4 ka	15-7.4 ka	B	Marine
TBLF22	Tron Bon Lei	Alor	18	Lethrinidae	Tooth	-8.7	-9	12.5-7.4 ka	15-7.4 ka	B	Marine
TBLF23	Tron Bon Lei	Alor	18	Selachimorpha	Tooth	-5.9	-6.2	12.5-7.4 ka	15-7.4 ka	B	Marine
TBLF28	Tron Bon Lei	Alor	18	Labridae	Dentary	-6.3	-5.9	12.5-7.4 ka	15-7.4 ka	B	Marine
TBLF31	Tron Bon Lei	Alor	18	Balistidae	Tooth	-7.8	-8.4	12.5-7.4 ka	15-7.4 ka	B	Marine
TBLF32	Tron Bon Lei	Alor	20	Scaridae	Upper pharyngeal	-6.8	-9.2	12.5-7.4 ka	15-7.4 ka	B	Marine
TBLF33	Tron Bon Lei	Alor	20	Scaridae	Upper pharyngeal	-7.8	-5.5	12.5-7.4 ka	15-7.4 ka	B	Marine
TBLF2	Tron Bon Lei	Alor	26-28	Selachimorpha	Tooth	-5.8	-5.2	12.5-7.4 ka	15-7.4 ka	B	Marine
TBLF7	Tron Bon Lei	Alor	23	Lethrinidae	Tooth	-5.4	-6	12.5-7.4 ka	15-7.4 ka	B	Marine
TBLF19	Tron Bon Lei	Alor	23	Scaridae	Dentary	-5.7	-9.4	12.5-7.4 ka	15-7.4 ka	B	Marine
TBLF24	Tron Bon Lei	Alor	23	Balistidae	Tooth	-8.7	-5.9	12.5-7.4 ka	15-7.4 ka	B	Marine
TBLF25	Tron Bon Lei	Alor	23	Balistidae	Tooth	-8	-5.3	12.5-7.4 ka	15-7.4 ka	B	Marine
TBLF29	Tron Bon Lei	Alor	23	Labridae	Lower pharyngeal	-6.9	-6.4	12.5-7.4 ka	15-7.4 ka	B	Marine
TBLF3	Tron Bon Lei	Alor	30	Labridae	Lower pharyngeal	-7.2	-4.7	12.5-7.4 ka	15-7.4 ka	B	Marine
TBLF5	Tron Bon Lei	Alor	31	Balistidae	Tooth	-6.6	-4.3	12.5-7.4 ka	15-7.4 ka	B	Marine
TBLF11	Tron Bon Lei	Alor	31	Labridae	Lower pharyngeal	2.5	-5.3	12.5-7.4 ka	15-7.4 ka	B	Marine
TBLF26	Tron Bon Lei	Alor	29	Balistidae	Tooth	-8.9	-7.1	12.5-7.4 ka	15-7.4 ka	B	Marine
TBLF4	Tron Bon Lei	Alor	17	Balistidae	Tooth	-7.5	-4.5	12.5-7.4 ka	15-7.4 ka	B	Marine
MAK12	Makpan	Alor	B9	Balistidae	Tooth frag	-4.8	-9.3	10-7.5 ka	15-7.4 ka	B	Marine
MAK13	Makpan	Alor	B10	Labridae	Lower pharyngeal	-5.6	-4.6	10-7.5 ka	15-7.4 ka	B	Marine
MAK14	Makpan	Alor	B10	Balistidae	Tooth frag	-6.4	-4.8	10-7.5 ka	15-7.4 ka	B	Marine
MAK21	Makpan	Alor	B15	Selachimorpha	Tooth	-5.6	-6.4	10-7.5 ka	15-7.4 ka	B	Marine
MAK22	Makpan	Alor	B15	Selachimorpha	Lower tooth	-5.2	-4.2	10-7.5 ka	15-7.4 ka	B	Marine
MAK23	Makpan	Alor	B17	Balistidae	Tooth frag	-5.8	-5.8	10-7.5 ka	15-7.4 ka	B	Marine
MAK46	Makpan	Alor	B11	Monotaxis grandoculis	Right premaxilla tooth	-4.7	-6.3	10-7.5 ka	15-7.4 ka	B	Marine
MAK47	Makpan	Alor	B11	Monotaxis grandoculis	Left dentary tooth	-5.6	-5.6	10-7.5 ka	15-7.4 ka	B	Marine
TBLF20	Tron Bon Lei	Alor	2	Scaridae	Lower pharyngeal	-2.7	-6.5	4-3 ka	4-0 ka	C	Marine
TBLF9	Tron Bon Lei	Alor	3	Balistidae	Tooth	-7.6	-4.7	4-3 ka	4-0 ka	C	Marine
TBLF14	Tron Bon Lei	Alor	5	Selachimorpha	Tooth	-6.8	-6.2	4-3 ka	4-0 ka	C	Marine
TBLF17	Tron Bon Lei	Alor	5	Labridae	Upper pharyngeal	-6.6	-7	4-3 ka	4-0 ka	C	Marine
TBLF10	Tron Bon Lei	Alor	9	Selachimorpha	Tooth	4.7	-3.2	4-3 ka	4-0 ka	C	Marine
TBLF13	Tron Bon Lei	Alor	8	Labridae	Lower pharyngeal	1.8	-3.1	4-3 ka	4-0 ka	C	Marine
TBLF27	Tron Bon Lei	Alor	10	Labridae	Lower pharyngeal	-6.1	-4	4-3 ka	4-0 ka	C	Marine
MAK1	Makpan	Alor	B1	Labridae	Right premaxilla cranial portion	-2.5	-7.1	3.4-0 ka	4-0 ka	C	Marine
MAK2	Makpan	Alor	B1	Labridae	Upper pharyngeal	1.3	-6.5	3.4-0 ka	4-0 ka	C	Marine
MAK3	Makpan	Alor	B1	Scaridae	Upper pharyngeal loose tooth	-2.6	-9.9	3.4-0 ka	4-0 ka	C	Marine
MAK4	Makpan	Alor	B1	Scaridae	Upper pharyngeal	3.6	-5.1	3.4-0 ka	4-0 ka	C	Marine
MAK5	Makpan	Alor	B2	Scaridae	Upper pharyngeal	0.1	-4.4	3.4-0 ka	4-0 ka	C	Marine
MAK6	Makpan	Alor	B2	Labridae	Right premaxilla	-2.9	-9.8	3.4-0 ka	4-0 ka	C	Marine
MAK7	Makpan	Alor	B3	Scaridae	Upper pharyngeal	0.8	-6.4	3.4-0 ka	4-0 ka	C	Marine
MAK8	Makpan	Alor	B3	Labridae	Right premaxilla cranial portion	-0.7	-5.1	3.4-0 ka	4-0 ka	C	Marine
MAK9	Makpan	Alor	B6	Scaridae	Upper pharyngeal	-4.3	-5.6	3.4-0 ka	4-0 ka	C	Marine
MAK10	Makpan	Alor	B7	Scaridae	Upper pharyngeal	1.7	-5.3	3.4-0 ka	4-0 ka	C	Marine
MAK11	Makpan	Alor	B8	Labridae	Upper pharyngeal	-2.3	-5.1	3.4-0 ka	4-0 ka	C	Marine

## Sheet: Timor
Isotope sample label	Site	Island	Context	Taxa	Tooth	d13C	d18O	Site Phase	Regional Phase	Regional Phase Code	Type
JHF16	Asitau Kuru	Timor-Leste	B54	Giant rat	Molar	-11.2	-5.3	46-29 ka	46-29 ka	A	Terrestrial
JHF8	Asitau Kuru	Timor-Leste	B59	Giant rat	Incisor	-12.1	-4.7	46-29 ka	46-29 ka	A	Terrestrial
JHF9	Asitau Kuru	Timor-Leste	B59	Giant rat	Molar	-11	-4.7	46-29 ka	46-29 ka	A	Terrestrial
JHF15	Asitau Kuru	Timor-Leste	B65	Giant rat	Incisor	-13.8	-3.2	46-29 ka	46-29 ka	A	Terrestrial
JEM9	Asitau Kuru	Timor-Leste	C52	Rat	Incisor	-14.1	-11.7	46-29 ka	46-29 ka	A	Terrestrial
MK2-11	Matja Kuru 2	Timor-Leste	B47	Giant rat	Incisor	-12.6	-3.3	40-31 ka	46-29 ka	A	Terrestrial
MK2-3	Matja Kuru 2	Timor-Leste	B50	Giant rat	Molar	-13.4	-3.6	40-31 ka	46-29 ka	A	Terrestrial
MK2-2	Matja Kuru 2	Timor-Leste	B53	Giant rat	Molar	-13.7	-4.5	40-31 ka	46-29 ka	A	Terrestrial
MK2-1	Matja Kuru 2	Timor-Leste	B54	Giant rat	Incisor	-12.3	-3.8	40-31 ka	46-29 ka	A	Terrestrial
MK2-9	Matja Kuru 2	Timor-Leste	B62	Giant rat	Incisor	-11.8	-2.5	40-31 ka	46-29 ka	A	Terrestrial
MK2-6	Matja Kuru 2	Timor-Leste	B65	Giant rat	Incisor	-10.5	-1.3	40-31 ka	46-29 ka	A	Terrestrial
MK2-7	Matja Kuru 2	Timor-Leste	B70	Giant rat	Incisor	-9.34082	-6.15045	40-31 ka	46-29 ka	A	Terrestrial
MK2-8	Matja Kuru 2	Timor-Leste	B78	Giant rat	Incisor	-11.1	-3.5	40-31 ka	46-29 ka	A	Terrestrial
MK2-20	Matja Kuru 2	Timor-Leste	D45	Giant rat	Molar	-11.6	-7.4	40-31 ka	46-29 ka	A	Terrestrial
MK2-4	Matja Kuru 2	Timor-Leste	D55	Giant rat	Incisor	-10.8	-2.2	40-31 ka	46-29 ka	A	Terrestrial
JHF25	Asitau Kuru	Timor-Leste	B46	Giant rat	Incisor	-10.5	-4.3	20-12 ka	20-11 ka	B	Terrestrial
JHF27	Asitau Kuru	Timor-Leste	B47	Giant rat	Incisor	-12.9	-4.6	20-12 ka	20-11 ka	B	Terrestrial
JHF14	Asitau Kuru	Timor-Leste	B51	Giant rat	Incisor	-13.3	-3.8	20-12 ka	20-11 ka	B	Terrestrial
JHF26	Asitau Kuru	Timor-Leste	B52	Giant rat	Incisor	-11.9	-4.4	20-12 ka	20-11 ka	B	Terrestrial
JEM3	Asitau Kuru	Timor-Leste	C44	Giant rat	Mandibular incisor	-13.2	-5.4	20-12 ka	20-11 ka	B	Terrestrial
JEM5	Asitau Kuru	Timor-Leste	C46	Giant rat	Incisor	-12.8	-4.8	20-12 ka	20-11 ka	B	Terrestrial
JEM6	Asitau Kuru	Timor-Leste	C46	Giant rat	Molar	-14.9	-3.8	20-12 ka	20-11 ka	B	Terrestrial
JEM11	Asitau Kuru	Timor-Leste	C46	Rat	Incisor	-9.1	-5.8	20-12 ka	20-11 ka	B	Terrestrial
JEM7	Asitau Kuru	Timor-Leste	C50	Giant rat	Incisor	-14.9	-1.9	20-12 ka	20-11 ka	B	Terrestrial
JEM8	Asitau Kuru	Timor-Leste	C51	Rat	Mandible	-7.9	-4.8	20-12 ka	20-11 ka	B	Terrestrial
MK2-28	Matja Kuru 2	Timor-Leste	B18	Giant rat	Molar	-10.3	-6.8	11-9.5 ka	11-4 ka	C	Terrestrial
MK2-25	Matja Kuru 2	Timor-Leste	B21	Giant rat	Molar	-14.6	-5.8	11-9.5 ka	11-4 ka	C	Terrestrial
MK2-27	Matja Kuru 2	Timor-Leste	B23	Giant rat	Incisor	-12.9	-7.9	11-9.5 ka	11-4 ka	C	Terrestrial
MK2-22	Matja Kuru 2	Timor-Leste	B30	Giant rat	Molar	-12.3	-7.7	11-9.5 ka	11-4 ka	C	Terrestrial
MK2-24	Matja Kuru 2	Timor-Leste	B30	Giant rat	Molar	-10.3	-7	11-9.5 ka	11-4 ka	C	Terrestrial
MK2-24	Matja Kuru 2	Timor-Leste	B30	Giant rat	Incisor	-9	-6.9	11-9.5 ka	11-4 ka	C	Terrestrial
MK2-29	Matja Kuru 2	Timor-Leste	B32	Giant rat	Molar	-12.2	-7	11-9.5 ka	11-4 ka	C	Terrestrial
MK2-30	Matja Kuru 2	Timor-Leste	B32	Giant rat	Molar	-12.1	-7.2	11-9.5 ka	11-4 ka	C	Terrestrial
MK2-16	Matja Kuru 2	Timor-Leste	B34	Giant rat	Incisor	-13.1	-2.6	11-9.5 ka	11-4 ka	C	Terrestrial
MK2-10	Matja Kuru 2	Timor-Leste	B35	Giant rat	Molar	-12.8	-5.2	11-9.5 ka	11-4 ka	C	Terrestrial
MK2-19	Matja Kuru 2	Timor-Leste	B35	Giant rat	Incisor	-11.4	-3.3	11-9.5 ka	11-4 ka	C	Terrestrial
MK2-14	Matja Kuru 2	Timor-Leste	B36	Giant rat	Molar	-12.8	-5.9	11-9.5 ka	11-4 ka	C	Terrestrial
MK2-12	Matja Kuru 2	Timor-Leste	B37	Giant rat	Incisor	-11.6	-4.6	11-9.5 ka	11-4 ka	C	Terrestrial
MK2-17	Matja Kuru 2	Timor-Leste	B38	Giant rat	Incisor	-13.4	-4.8	11-9.5 ka	11-4 ka	C	Terrestrial
MK2-18	Matja Kuru 2	Timor-Leste	B38	Giant rat	Molar	-11.3	-6.8	11-9.5 ka	11-4 ka	C	Terrestrial
MK2-15	Matja Kuru 2	Timor-Leste	B39	Giant rat	Molar	-11.6	-7.6	11-9.5 ka	11-4 ka	C	Terrestrial
MK2-5	Matja Kuru 2	Timor-Leste	B42	Giant rat	Molar	-10.8	-6.3	11-9.5 ka	11-4 ka	C	Terrestrial
MK2-13	Matja Kuru 2	Timor-Leste	B46	Giant rat	Incisor	-11.0007	-1.18678	11-9.5 ka	11-4 ka	C	Terrestrial
MK2-21	Matja Kuru 2	Timor-Leste	D20	Giant rat	Molar	-14.9	-5.7	11-9.5 ka	11-4 ka	C	Terrestrial
MK2-36	Matja Kuru 2	Timor-Leste	D25	Giant rat	Incisor	-10.5	-4.5	11-9.5 ka	11-4 ka	C	Terrestrial
MK2-26	Matja Kuru 2	Timor-Leste	D32	Giant rat	Incisor	-13	-5.4	11-9.5 ka	11-4 ka	C	Terrestrial
MK2-23	Matja Kuru 2	Timor-Leste	D33	Giant rat	Molar	-13.9	-5.6	11-9.5 ka	11-4 ka	C	Terrestrial
JHF6	Asitau Kuru	Timor-Leste	B17	Giant rat	Molar	-11.6	-5.2	10-4 ka	11-4 ka	C	Terrestrial
JHF7	Asitau Kuru	Timor-Leste	B17	Giant rat	Incisor	-10	-6.6	10-4 ka	11-4 ka	C	Terrestrial
JHF2	Asitau Kuru	Timor-Leste	B18	Giant rat	Molar	-10.7	-4.6	10-4 ka	11-4 ka	C	Terrestrial
JHF3	Asitau Kuru	Timor-Leste	B18	Giant rat	Incisor	-9.8	-6.5	10-4 ka	11-4 ka	C	Terrestrial
JHF1	Asitau Kuru	Timor-Leste	B27	Giant rat	Molar	-11.7	-6.6	10-4 ka	11-4 ka	C	Terrestrial
JHF17	Asitau Kuru	Timor-Leste	B30	Giant rat	Incisor	-9.1	-3.4	10-4 ka	11-4 ka	C	Terrestrial
JHF11	Asitau Kuru	Timor-Leste	B31	Giant rat	Incisor	-10.9	-6.6	10-4 ka	11-4 ka	C	Terrestrial
JHF18	Asitau Kuru	Timor-Leste	B35	Giant rat	Incisor	-8.5	-3.9	10-4 ka	11-4 ka	C	Terrestrial
JHF20	Asitau Kuru	Timor-Leste	B37	Giant rat	Incisor	-10.5	-5	10-4 ka	11-4 ka	C	Terrestrial
JHF21	Asitau Kuru	Timor-Leste	B38	Giant rat	Incisor	-12.1	-4.7	10-4 ka	11-4 ka	C	Terrestrial
JHF22	Asitau Kuru	Timor-Leste	B38	Giant rat	Molar	-10.8	-4.4	10-4 ka	11-4 ka	C	Terrestrial
JHF19	Asitau Kuru	Timor-Leste	B39	Giant rat	Molar	-11.2	-5.5	10-4 ka	11-4 ka	C	Terrestrial
JHF12	Asitau Kuru	Timor-Leste	B41	Giant rat	Incisor	-9.7	-6.3	10-4 ka	11-4 ka	C	Terrestrial
JHF13	Asitau Kuru	Timor-Leste	B41	Giant rat	Incisor	-11.6	-5.3	10-4 ka	11-4 ka	C	Terrestrial
JHF10	Asitau Kuru	Timor-Leste	B42	Giant rat	Molar	-10.9	-5.5	10-4 ka	11-4 ka	C	Terrestrial
JHF4	Asitau Kuru	Timor-Leste	B12	Giant rat	Molar	-13.5	-5.1	4-0 ka	4-0 ka	D	Terrestrial
JHF5	Asitau Kuru	Timor-Leste	B12	Giant rat	Incisor	-10	-3.4	4-0 ka	4-0 ka	D	Terrestrial
JHF28	Asitau Kuru	Timor-Leste	B13	Giant rat	Molar	-11.8	-4	4-0 ka	4-0 ka	D	Terrestrial
JHF23	Asitau Kuru	Timor-Leste	B5	Giant rat	Incisor	-12.4	-4.9	4-0 ka	4-0 ka	D	Terrestrial
JHF24	Asitau Kuru	Timor-Leste	B5	Giant rat	Molar	-10.3	-5.4	4-0 ka	4-0 ka	D	Terrestrial
JEM28	Asitau Kuru	Timor-Leste	C5	Fruit bat	Canine	-14	-6	4-0 ka	4-0 ka	D	Terrestrial
JEM32	Asitau Kuru	Timor-Leste	C8	Fruit bat	Canine	-13.5	-4.9	4-0 ka	4-0 ka	D	Terrestrial
MK2-32	Matja Kuru 2	Timor-Leste	B10	Giant rat	Incisor	-13.9	-5.8	3.5-2 ka	4-0 ka	D	Terrestrial
MK2-35	Matja Kuru 2	Timor-Leste	B12	Phalanger orientalis	Incisor	-11.2	-8.7	3.5-2 ka	4-0 ka	D	Terrestrial
MK2-41	Matja Kuru 2	Timor-Leste	B12	Giant rat	Incisor	-11.8	-9	3.5-2 ka	4-0 ka	D	Terrestrial
MK2-31	Matja Kuru 2	Timor-Leste	B13	Giant rat	Molar	-11.5	-7.1	3.5-2 ka	4-0 ka	D	Terrestrial
MK2-34	Matja Kuru 2	Timor-Leste	B13	Phalanger orientalis	Incisor	-11.5	-8.8	3.5-2 ka	4-0 ka	D	Terrestrial
MK2-42	Matja Kuru 2	Timor-Leste	B13	Muridae	Incisor	-12.8	-5.7	3.5-2 ka	4-0 ka	D	Terrestrial
MK2-33	Matja Kuru 2	Timor-Leste	D8	Sus scrofa	Molar frag	-10.7	-7.3	3.5-2 ka	4-0 ka	D	Terrestrial
FIFI1	Asitau Kuru	Timor-Leste	B54	Scaridae	Pharyngeal	-4.3	-5.8	46-29 ka	46-29 ka	A	Marine
FIFI2	Asitau Kuru	Timor-Leste	B54	Scaridae	Pharyngeal	3.7	-2.9	46-29 ka	46-29 ka	A	Marine
FIFI3	Asitau Kuru	Timor-Leste	B64	Scaridae	Pharyngeal	1.3	-2.1	46-29 ka	46-29 ka	A	Marine
FIFI4	Asitau Kuru	Timor-Leste	B60	Monotaxis sp.	Tooth (L)	-3.9	-5	46-29 ka	46-29 ka	A	Marine
FIFI6	Asitau Kuru	Timor-Leste	B60	Scaridae	Pharyngeal (L)	-8.3	-5.2	46-29 ka	46-29 ka	A	Marine
FIFI9	Asitau Kuru	Timor-Leste	B56	Scaridae	Pharyngeal	-3.1	-4	46-29 ka	46-29 ka	A	Marine
FIFI16	Asitau Kuru	Timor-Leste	B60	Fish	Tooth	-3	-3.3	46-29 ka	46-29 ka	A	Marine
FIFI5	Asitau Kuru	Timor-Leste	B43	Monotaxis sp.	Tooth	-7.2	-7.7	20-12 ka	20-11 ka	B	Marine
FIFI7B	Asitau Kuru	Timor-Leste	B43	Balistidae	Tooth	-5.9	-8.3	20-12 ka	20-11 ka	B	Marine
FIFI8	Asitau Kuru	Timor-Leste	B44	Scaridae	Pharyngeal	-3.9	-5	20-12 ka	20-11 ka	B	Marine
FIFI10	Asitau Kuru	Timor-Leste	B43	Scaridae	Pharyngeal	-6.1	-4.7	20-12 ka	20-11 ka	B	Marine
FIFI11	Asitau Kuru	Timor-Leste	B43	Fish	Tooth	-5.7	-3.4	20-12 ka	20-11 ka	B	Marine
FIFI12	Asitau Kuru	Timor-Leste	B46	Balistidae	Tooth	-3.9	-4.3	20-12 ka	20-11 ka	B	Marine
FIFI13	Asitau Kuru	Timor-Leste	B44	Fish	Tooth	-5.5	-4	20-12 ka	20-11 ka	B	Marine
FIFI14	Asitau Kuru	Timor-Leste	B46	Labridae	Premaxilla	-3.6	-3	20-12 ka	20-11 ka	B	Marine
FIFI15	Asitau Kuru	Timor-Leste	B43	Fish	Tooth	-3.7	-2.5	20-12 ka	20-11 ka	B	Marine
JEM4	Asitau Kuru	Timor-Leste	C44	Selachimorpha	Tooth	-0.2	-5.2	20-12 ka	20-11 ka	B	Marine
JEM34	Asitau Kuru	Timor-Leste	C17	Labridae	Upper pharyngeal	-4.6	-9.5	10-4 ka	11-4 ka	C	Marine
JEM10	Asitau Kuru	Timor-Leste	C23	Scaridae	Upper pharyngeal	-5.7	-5.7	10-4 ka	11-4 ka	C	Marine
JEM14	Asitau Kuru	Timor-Leste	C24	Scaridae	Tooth	-7.9	-5.5	10-4 ka	11-4 ka	C	Marine
JEM?	Asitau Kuru	Timor-Leste	C24	Carangidae	Right premax cranial portion	2.5	-4.3	10-4 ka	11-4 ka	C	Marine
JEM12	Asitau Kuru	Timor-Leste	C24	Scaridae	Upper pharyngeal	-8.3	-5.6	10-4 ka	11-4 ka	C	Marine
JEM15	Asitau Kuru	Timor-Leste	C25	Scaridae	Lower pharyngeal	-6	-6.5	10-4 ka	11-4 ka	C	Marine
JEM17	Asitau Kuru	Timor-Leste	C25	Scaridae	Right premax	0	-4.5	10-4 ka	11-4 ka	C	Marine
JEM18	Asitau Kuru	Timor-Leste	C26	Scaridae	Upper pharyngeal	-7.2	-5.5	10-4 ka	11-4 ka	C	Marine
JEM20	Asitau Kuru	Timor-Leste	C27	Scaridae	Upper pharyngeal	-5.5	-5.5	10-4 ka	11-4 ka	C	Marine
JEM23	Asitau Kuru	Timor-Leste	C28	Scaridae	Teeth	-8.1	-5.4	10-4 ka	11-4 ka	C	Marine
JEM24	Asitau Kuru	Timor-Leste	C29	Scaridae	Lower pharyngeal	-3.8	-4	10-4 ka	11-4 ka	C	Marine
JEM25	Asitau Kuru	Timor-Leste	C29	Scaridae	Lower pharyngeal	-1.2	-4.9	10-4 ka	11-4 ka	C	Marine
JEM33	Asitau Kuru	Timor-Leste	C11	Lethrinidae	Tooth left premax	-3.9	-6.6	4-0 ka	4-0 ka	D	Marine
JEM26	Asitau Kuru	Timor-Leste	C4	Scaridae	Upper pharyngeal	-2.8	4.3	4-0 ka	4-0 ka	D	Marine
JEM27	Asitau Kuru	Timor-Leste	C5	Carangidae	Left premax tooth	-6.1	-5	4-0 ka	4-0 ka	D	Marine
JEM29	Asitau Kuru	Timor-Leste	C5	Scaridae	Lower pharyngeal	-6.8	-11.6	4-0 ka	4-0 ka	D	Marine
JEM30	Asitau Kuru	Timor-Leste	C6	Diodontidae	Lower pharyngeal	-2.7	-3.6	4-0 ka	4-0 ka	D	Marine
JEM31	Asitau Kuru	Timor-Leste	C7	Scaridae	Upper pharyngeal	-0.8	-4.8	4-0 ka	4-0 ka	D	Marine
