# Supplementary material for: Isotopic evidence for initial coastal colonization and subsequent diversification in the human occupation of Wallacea
Source: Nat Commun. 2020 Apr 29;11:2068. doi: 10.1038/s41467-020-15969-4 (PMC7190613; doi:10.1038/s41467-020-15969-4)
Supplement: Supplementary file 6 — Supplementary Data 2 [file 41467_2020_15969_MOESM6_ESM.xlsx]

## Sheet: Alor
Isotope sample label	Stratigraphic section sample number	Site	Island	Square	Context	Context Type	Taxa	Tooth	d13C	d18O	Site Phase	Regional Phase	Regional Phase Code
JH10	HT-D10	Makpan	Alor	D	D10-12	Burial	Homo sapiens	PM	-12.7	-5.2	10-7.5 ka	15-7.4	B
MP57	HT-B57	Makpan	Alor	B	B57	Isolated tooth	Homo sapiens	M3	-8.1	-4.3	15-11 ka	15-7.4	B
TBLH1	HT-TBL-1	Tron Bon Lei	Alor	C	4	Burial	Homo sapiens	Molar	-9.6	-3.9	17-7.5 ka	15-7.4	B
TBLH2	HT-TBL-4	Tron Bon Lei	Alor	C	11	Burial	Homo sapiens	Molar	-10.3	-5.1	12.5-7.4 ka	15-7.4	B
TBLH3	HT-TBL-2	Tron Bon Lei	Alor	D and E	6 Burial 1 D	Burial	Homo sapiens	Incisor	-12.5	-3.6	12.5-7.4 ka	15-7.4	B
TBLH4	HT-TBL-3	Tron Bon Lei	Alor	D and E	10 Burial 2 DE	Burial	Homo sapiens	Molar	-10.2	-4	12.5-7.4 ka	15-7.4	B

## Sheet: Timor
Isotope sample label	Stratigraphic section sample number	Site	Island	Square	Context	Context Type	Taxa	Tooth	d13C	d18O	Site Phase	Regional Phase	Regional Phase Code
JH1	HT-B63	Asitau Kuru	Timor-Leste	B	B63	Isolated tooth	Homo sapiens	Molar	-5.6	-5.9	46-29 ka	46-29 ka	A
JH8	HT-B44	Asitau Kuru	Timor-Leste	B	B44	Isolated tooth	Homo sapiens	M2	-12	-5.7	20-11 ka	20-11 ka	B
MK1H3	HT-MK1-3	Matja Kuru 1	Timor-Leste	AA	AA24	Isolated tooth	Homo sapiens	Molar	-12.9	-3.4	16-11 ka	20-11 ka	B
MK1H6	HT-MK1-6	Matja Kuru 1	Timor-Leste	AA	AA24	Isolated tooth	Homo sapiens	M3	-13.2	-3.2	16-11 ka	20-11 ka	B
MKH2-1	HT-MK2-1	Matja Kuru 2	Timor-Leste	D	D31	Isolated tooth	Homo sapiens	Molar	-5.6	-5.9	11-9.5 ka	11-4 ka	C
MKH2-2	HT-MK2-2	Matja Kuru 2	Timor-Leste	C	C16	Isolated tooth	Homo sapiens	Incisor	-10.9	-4.5	11-9.5 ka	11-4 ka	C
MKH2-3	HT-MK2-3	Matja Kuru 2	Timor-Leste	B	B40	Isolated tooth	Homo sapiens	Incisor	-13.8	-6.2	11-9.5 ka	11-4 ka	C
MKH2-4	HT-MK2-4	Matja Kuru 2	Timor-Leste	D	D33	Isolated tooth	Homo sapiens	Molar	-10.5	-5	11-9.5 ka	11-4 ka	C
JH5	HT-B30	Asitau Kuru	Timor-Leste	B	B30	Isolated tooth	Homo sapiens	Molar	-10.9	-4.5	10-4 ka	11-4 ka	C
JH2	HT-B28	Asitau Kuru	Timor-Leste	B	B28	Isolated tooth	Homo sapiens	Molar	-13.8	-6.2	10-4 ka	11-4 ka	C
JH6	HT-B16	Asitau Kuru	Timor-Leste	B	B16	Isolated tooth	Homo sapiens	Incisor	-10.5	-5	10-4 ka	11-4 ka	C
JH4	HT-B15	Asitau Kuru	Timor-Leste	B	B15	Isolated tooth	Homo sapiens	Molar	-9.8	-5.1	10-4 ka	11-4 ka	C
LHH1	HT-F37/38	Lene Hara	Timor-Leste	F	37/38	Isolated tooth	Homo sapiens	M3	-12.9	-3.6	10-4 ka	11-4 ka	C
MK1H1	HT-MK1-1	Matja Kuru 1	Timor-Leste	AA	AA11	Isolated tooth	Homo sapiens	Molar	-14.1	-4.8	6-4.5 ka	11-4 ka	C
MK1H2	HT-MK1-2	Matja Kuru 1	Timor-Leste	AA	AA17	Isolated tooth	Homo sapiens	Molar	-13.6	-4.2	6-4.5 ka	11-4 ka	C
MK1H4	HT-MK1-4	Matja Kuru 1	Timor-Leste	AA	AA16	Isolated tooth	Homo sapiens	M2	-13.5	-5.2	6-4.5 ka	11-4 ka	C
MK1H5	HT-MK1-5	Matja Kuru 1	Timor-Leste	AA	AA8	Isolated tooth	Homo sapiens	Incisor	-12.2	-4.7	6-4.5 ka	11-4 ka	C
JH3	HT-B13	Asitau Kuru	Timor-Leste	B	B13	Isolated tooth	Homo sapiens	Molar	-12.2	-3.8	4-0 ka	4-0 ka	D
JH7	HT-B5	Asitau Kuru	Timor-Leste	B	B5	Isolated tooth	Homo sapiens	Molar	-10.2	-5.3	4-0 ka	4-0 ka	D
JH9	HT-B10	Asitau Kuru	Timor-Leste	B	B10	Isolated tooth	Homo sapiens	Incisor	-12.16	-4.62	4-0 ka	4-0 ka	D
