# Supplementary material for: Isotopic evidence for initial coastal colonization and subsequent diversification in the human occupation of Wallacea
Source: Nat Commun. 2020 Apr 29;11:2068. doi: 10.1038/s41467-020-15969-4 (PMC7190613; doi:10.1038/s41467-020-15969-4)
Supplement: Supplementary file 7 — Supplementary Data 3 [file 41467_2020_15969_MOESM7_ESM.xlsx]

## Sheet: Sheet1
Sample	Type	Type 2	Site	Context	Taxa	Tooth	Phase	API	BPI	IRSF	CO3/PO4	WAMPI	BAI
COP1	Modern	Modern	Polonnaruwa	Polonnaruwa	Axis axis	Lower 3rd molar (left)	Modern	0.13	0.38	3.88	0.32	0.09	2.99
MAC1	Modern	Modern	Kuragala	Kuragala	Macaca sinica	Lower 3rd molar (right)	Modern	0.21	0.47	3.54	0.39	0.17	2.26
MOP1	Modern	Modern	Polonnaruwa	Polonnaruwa	Macaca sinica	Lower 3rd molar (right)	Modern	0.19	0.42	3.67	0.35	0.17	2.27
MOP2	Modern	Modern	Polonnaruwa	Polonnaruwa	Macaca sinica	Lower 3rd molar (left)	Modern	0.16	0.37	3.72	0.31	0.13	2.34
MOP3	Modern	Modern	Polonnaruwa	Polonnaruwa	Macaca sinica	Lower 3rd molar (left)	Modern	0.14	0.34	3.87	0.28	0.09	2.37
MOP4	Modern	Modern	Polonnaruwa	Polonnaruwa	Macaca sinica	Lower 3rd molar (right)	Modern	0.16	0.34	3.67	0.3	0.16	2.15
MOP5	Modern	Modern	Polonnaruwa	Polonnaruwa	Macaca sinica	Lower 3rd molar (right)	Modern	0.17	0.39	3.58	0.33	0.16	2.24
MOP6	Modern	Modern	Polonnaruwa	Polonnaruwa	Macaca sinica	Lower 3rd molar (right)	Modern	0.17	0.35	3.72	0.3	0.15	2.08
MOP7	Modern	Modern	Polonnaruwa	Polonnaruwa	Macaca sinica	Lower 3rd molar (left)	Modern	0.14	0.37	3.87	0.3	0.1	2.6
SEMP1	Modern	Modern	Kuragala	Kuragala	Semnopithecus entellus priam	Lower 3rd molar (right)	Modern	0.18	0.4	3.66	0.34	0.15	2.2
VAD1	Modern	Modern human	Sri Lanka	N/a	Homo sapiens	Lower 2nd molar (left)	Modern	0.38	0.63	3.18	0.54	0.39	1.67
VAD2	Modern	Modern human	Sri Lanka	N/a	Homo sapiens	Lower 2nd molar (right)	Modern	0.19	0.44	3.45	0.37	0.19	2.28
VAD3	Modern	Modern human	Sri Lanka	N/a	Homo sapiens	Lower 2nd molar	Modern	0.17	0.36	3.53	0.31	0.15	2.16
VAD4	Modern	Modern human	Sri Lanka	N/a	Homo sapiens	Upper 1st molar (right)	Modern	0.2	0.45	3.46	0.38	0.19	2.2
VAD5	Modern	Modern human	Sri Lanka	N/a	Homo sapiens	Lower 3rd molar (right)	Modern	0.23	0.52	3.28	0.43	0.26	2.29
JH1	Ancient human	Ancient human	Asitau Kuru	B63	Homo sapiens	Molar	Timor A	0.14	0.56	3.97	0.44	0.11	4.06
JH2	Ancient human	Ancient human	Asitau Kuru	B28	Homo sapiens	Molar	Timor C	0.12	0.24	4.21	0.22	0.1	2.05
JH4	Ancient human	Ancient human	Asitau Kuru	B15	Homo sapiens	Molar	Timor C	0.22	0.59	3.2	0.49	0.19	2.66
JH3	Ancient human	Ancient human	Asitau Kuru	B13	Homo sapiens	Molar	Timor D	0.22	0.55	3.22	0.46	0.2	2.48
JH7	Ancient human	Ancient human	Asitau Kuru	B5	Homo sapiens	Molar	Timor D	0.26	0.83	3.14	0.67	0.2	2.9
JH8	Ancient human	Ancient human	Asitau Kuru	B44	Homo sapiens	LRM3	Timor B	0.17	0.31	3.69	0.28	0.13	1.84
JH10	Ancient human	Ancient human	Makpan	D10-12	Homo sapiens	PM	Alor B	0.2	0.47	3.4	0.39	0.17	2.39
MKH2-2	Ancient human	Ancient human	Matja Kuru 2	C16	Homo sapiens	Incisor	Timor C	0.24	0.5	3.08	0.43	0.21	2.1
MK1H3	Ancient human	Ancient human	Matja Kuru 1	AA24	Homo sapiens	Molar	Timor B	0.16	0.5	3.54	0.4	0.15	3.13
MK1H6	Ancient human	Ancient human	Matja Kuru 1	AA24	Homo sapiens	M3	Timor B	0.19	0.59	3.36	0.47	0.15	3.15
LHH1	Ancient human	Ancient human	Lene Hara	F37/38	Homo sapiens	M3	Timor C	0.14	0.32	3.53	0.28	0.11	2.33
MP57	Ancient human	Ancient human	Makpan	B57	Homo sapiens	M3	Alor B	0.12	0.33	4.07	0.28	0.1	2.75
TBLH2	Ancient human	Ancient human	Tron Bon Lei	C11	Homo sapiens	Molar	Alor B	0.14	0.4	3.32	0.34	0.13	2.79
TBLH4	Ancient human	Ancient human	Tron Bon Lei	10 Burial 2 DE	Homo sapiens	Molar	Alor B	0.25	0.74	3.3	0.62	0.14	2.66
JEM9	Ancient terrestrial fauna	Ancient terrestrial fauna	Asitau Kuru	C52	Rat	Incisor	Timor A	0.12	0.41	3.52	0.35	0.17	3.45
JEM11	Ancient terrestrial fauna	Ancient terrestrial fauna	Asitau Kuru	C46	Rat	Incisor	Timor B	0.22	0.53	3.92	0.44	0.24	2.28
JHF4	Ancient terrestrial fauna	Ancient terrestrial fauna	Asitau Kuru	B12	Giant rat	Molar	Timor D	0.25	0.62	3.42	0.51	0.26	2.51
JHF7	Ancient terrestrial fauna	Ancient terrestrial fauna	Asitau Kuru	B17	Giant rat	Incisor	Timor C	0.17	0.63	3.78	0.48	0.16	3.43
JHF8	Ancient terrestrial fauna	Ancient terrestrial fauna	Asitau Kuru	B59	Giant rat	Incisor	Timor A	0.15	0.5	3.56	0.4	0.14	3.42
JHF16	Ancient terrestrial fauna	Ancient terrestrial fauna	Asitau Kuru	B54	Giant rat	Molar	Timor A	0.13	0.54	3.58	0.42	0.13	4
JHF18	Ancient terrestrial fauna	Ancient terrestrial fauna	Asitau Kuru	B35	Giant rat	Incisor	Timor C	0.14	0.7	3.65	0.54	0.12	4.34
JHF25	Ancient terrestrial fauna	Ancient terrestrial fauna	Asitau Kuru	B46	Giant rat	Incisor	Timor B	0.19	0.53	3.8	0.42	0.19	2.86
JHF26	Ancient terrestrial fauna	Ancient terrestrial fauna	Asitau Kuru	B52	Giant rat	Incisor	Timor B	0.24	0.54	3.75	0.44	0.27	2.2
MAK17	Ancient terrestrial fauna	Ancient terrestrial fauna	Makpan	B54	Giant rat	Mandibular molar M1	Alor B	0.12	0.45	3.66	0.35	0.13	3.73
MAK18	Ancient terrestrial fauna	Ancient terrestrial fauna	Makpan	B54	Giant rat	Upper M2	Alor B	0.23	0.51	3.63	0.41	0.24	2.22
MAK19	Ancient terrestrial fauna	Ancient terrestrial fauna	Makpan	B54	Giant rat	Incisor	Alor B	0.18	0.54	3.88	0.42	0.18	2.91
MK2-11	Ancient terrestrial fauna	Ancient terrestrial fauna	Matja Kuru 2	B47	Giant rat	Incisor	Timor A	0.21	0.63	3.37	0.51	0.21	3.08
MK2-16	Ancient terrestrial fauna	Ancient terrestrial fauna	Matja Kuru 2	B34	Giant rat	Incisor	Timor C	0.18	0.41	3.89	0.33	0.19	2.25
MK2-30	Ancient terrestrial fauna	Ancient terrestrial fauna	Matja Kuru 2	B32	Giant rat	Molar	Timor C	0.25	0.6	3.85	0.47	0.26	2.16
JEM30	Ancient marine fauna	Ancient marine fauna	Asitau Kuru	C6	Diodontidae	Lower pharyngeal	Timor D	0.11	0.39	3.7	0.31	0.13	3.7
JEM31	Ancient marine fauna	Ancient marine fauna	Asitau Kuru	C7	Scaridae	Upper pharyngeal	Timor D	0.24	0.77	3.23	0.61	0.27	3.18
FIFI1	Ancient marine fauna	Ancient marine fauna	Asitau Kuru	B54	Scaridae	Pharyngeal	Timor A	0.03	0.14	4.53	0.13	0.06	4.75
FIFI2	Ancient marine fauna	Ancient marine fauna	Asitau Kuru	B54	Scaridae	Pharyngeal	Timor A	0.26	1.12	3.58	0.91	0.15	3.75
FIFI3	Ancient marine fauna	Ancient marine fauna	Asitau Kuru	B64	Scaridae	Pharyngeal	Timor A	0.19	0.73	3.52	0.56	0.23	3.89
FIFI5	Ancient marine fauna	Ancient marine fauna	Asitau Kuru	B43	Monotaxis sp.	Tooth	Timor B	0.04	0.12	4.16	0.09	0.07	3.27
FIFI6	Ancient marine fauna	Ancient marine fauna	Asitau Kuru	B60	Scaridae	Pharyngeal (L)	Timor A	0.15	0.64	3.59	0.5	0.18	4.28
MAK2	Ancient marine fauna	Ancient marine fauna	Makpan	B1	Labridae	Upper pharyngeal	Alor C	0.09	0.19	4.38	0.17	0.12	2.04
MAK4	Ancient marine fauna	Ancient marine fauna	Makpan	B1	Scaridae	Upper pharyngeal	Alor C	0.07	0.19	4.42	0.17	0.1	2.66
MAK34	Ancient marine fauna	Ancient marine fauna	Makpan	B61	Labridae	Lower pharyngeal	Alor A	0.21	0.57	3.21	0.45	0.24	2.66
TBLF1	Ancient marine fauna	Ancient marine fauna	Tron Bon Lei	19	Labridae	Lower pharyngeal	Alor B	0.22	0.51	3.38	0.41	0.28	2.32
TBLF9	Ancient marine fauna	Ancient marine fauna	Tron Bon Lei	3	Balistidae	Tooth	Alor C	0.22	0.64	3.43	0.51	0.28	2.9
TBLF12	Ancient marine fauna	Ancient marine fauna	Tron Bon Lei	13	Scaridae	Upper pharyngeal	Alor B	0.1	0.3	4.05	0.27	0.14	3
TBLF17	Ancient marine fauna	Ancient marine fauna	Tron Bon Lei	5	Labridae	Upper pharyngeal	Alor C	0.2	0.58	3.39	0.47	0.26	2.94
TBLF19	Ancient marine fauna	Ancient marine fauna	Tron Bon Lei	23	Scaridae	Dentary	Alor B	0.16	0.37	3.91	0.32	0.21	2.28
