# Supplementary material for: Isotopic evidence for initial coastal colonization and subsequent diversification in the human occupation of Wallacea
Source: Nat Commun. 2020 Apr 29;11:2068. doi: 10.1038/s41467-020-15969-4 (PMC7190613; doi:10.1038/s41467-020-15969-4)
Supplement: Supplementary file 8 — Source Data [file 41467_2020_15969_MOESM8_ESM.xlsx]

## Sheet: Figure 2
Isotope sample label	Site	Island	Context	Taxa	Tooth	d13C	d18O	Site Phase	Regional Phase	Regional Phase Code	Type
MAK40	Makpan	Alor	B62	Giant rat	Upper M1	-7.3	-5	40-21 ka	40-21 ka	A	Terrestrial
MAK41	Makpan	Alor	B62	Giant rat	Incisor	-10.9	-6.2	40-21 ka	40-21 ka	A	Terrestrial
MAK42	Makpan	Alor	B62	Rat	Incisor	-3.5	-5	40-21 ka	40-21 ka	A	Terrestrial
MAK43	Makpan	Alor	B62	Rat	Incisor	-4.4	-6.3	40-21 ka	40-21 ka	A	Terrestrial
MAK44	Makpan	Alor	B62	Rat	Incisor	-5.4	-6.3	40-21 ka	40-21 ka	A	Terrestrial
MAK45	Makpan	Alor	B68	Rat	Incisor	-3.2	-3.1	40-21 ka	40-21 ka	A	Terrestrial
MAK35	Makpan	Alor	B61	Rat	Incisor	-5.5	-4.8	40-21 ka	40-21 ka	A	Terrestrial
MAK36	Makpan	Alor	B61	Rat	Incisor	-8.4	-5.5	40-21 ka	40-21 ka	A	Terrestrial
MAK37	Makpan	Alor	B61	Giant rat	Molar	-3.8	-2.5	40-21 ka	40-21 ka	A	Terrestrial
MAK38	Makpan	Alor	B61	Giant rat	Molar	-19.2	-18.5	40-21 ka	40-21 ka	A	Terrestrial
MAK39	Makpan	Alor	B61	Giant rat	Molar	-7	-5.9	40-21 ka	40-21 ka	A	Terrestrial
MAK16	Makpan	Alor	B54	Giant rat	Incisor	-6.9	-3.7	15-11 ka	15-7.4 ka	B	Terrestrial
MAK17	Makpan	Alor	B54	Giant rat	Mandibular molar M1	-7.5	-4.3	15-11 ka	15-7.4 ka	B	Terrestrial
MAK18	Makpan	Alor	B54	Giant rat	Upper M2	-5.5	-3.2	15-11 ka	15-7.4 ka	B	Terrestrial
MAK19	Makpan	Alor	B54	Giant rat	Incisor	-11	-2.9	15-11 ka	15-7.4 ka	B	Terrestrial
MAK52	Makpan	Alor	B37	Rat	Upper incisor	-7.3	-6.4	15-11 ka	15-7.4 ka	B	Terrestrial
MAK53	Makpan	Alor	B37	Giant rat	Molar	-8.2	-4.7	15-11 ka	15-7.4 ka	B	Terrestrial
MAK55	Makpan	Alor	B37	Giant rat	Premolar	-4.7	-4.6	15-11 ka	15-7.4 ka	B	Terrestrial
MAK57	Makpan	Alor	B42	Giant rat	Incisor	-8.5	-6.8	15-11 ka	15-7.4 ka	B	Terrestrial
MAK60	Makpan	Alor	B44	Giant rat	Molar	-6.2	-5.6	15-11 ka	15-7.4 ka	B	Terrestrial
MAK61	Makpan	Alor	B37	Giant rat	Molar	-3.1	-4.9	15-11 ka	15-7.4 ka	B	Terrestrial
MAK71	Makpan	Alor	B47	Giant rat	Molar	-8.7	-3.8	15-11 ka	15-7.4 ka	B	Terrestrial
MAK49	Makpan	Alor	B20	Giant rat	Molar	-9.4	-7.9	15-11 ka	15-7.4 ka	B	Terrestrial
MAK24	Makpan	Alor	B17	Rat	Left mandible molars	-8	-6	10-7.5 ka	15-7.4 ka	B	Terrestrial
MAK25	Makpan	Alor	B10	Rat	Incisor	-8.5	-6.3	10-7.5 ka	15-7.4 ka	B	Terrestrial
MAK26	Makpan	Alor	B9	Rat	Teeth	-6.9	-5.3	10-7.5 ka	15-7.4 ka	B	Terrestrial
MAK27	Makpan	Alor	B6	Rat	Incisor	-6.1	-4.6	3.4-0 ka	4-0 ka	C	Terrestrial
MAK28	Makpan	Alor	B6	Rat	Incisor	-10	-5.4	3.4-0 ka	4-0 ka	C	Terrestrial
MAK29	Makpan	Alor	B7	Rat	Molars	-8.6	-7	3.4-0 ka	4-0 ka	C	Terrestrial
MAK30	Makpan	Alor	B7	Rat	Molars	-9.3	-5.9	3.4-0 ka	4-0 ka	C	Terrestrial
MAK31	Makpan	Alor	B5	Rat	Molars	-10.9	-6.8	3.4-0 ka	4-0 ka	C	Terrestrial
MAK32	Makpan	Alor	B8	Giant rat	Molar	-13.4	-6.5	3.4-0 ka	4-0 ka	C	Terrestrial
MAK33	Makpan	Alor	B8	Rat	Molars	-6.8	-5.5	3.4-0 ka	4-0 ka	C	Terrestrial
OWL1	Makpan	Alor	MPOR8	Giant rat	Molar	-12.5	-6.9	3.4-0 ka	4-0 ka	C	Terrestrial
OWL2	Makpan	Alor	MPOR8	Giant rat	Molar	-9.6	-6.8	3.4-0 ka	4-0 ka	C	Terrestrial
OWL3	Makpan	Alor	MPOR8	Giant rat	Molar	-9.7	-6.9	3.4-0 ka	4-0 ka	C	Terrestrial
OWL4	Makpan	Alor	MPOR8	Giant rat	Molar	-10.7	-6.6	3.4-0 ka	4-0 ka	C	Terrestrial
OWL5	Makpan	Alor	MPOR7	Giant rat	Molar	-14.3	-5	3.4-0 ka	4-0 ka	C	Terrestrial
OWL6	Makpan	Alor	MPOR7	Giant rat	Molar	-12.2	-4	3.4-0 ka	4-0 ka	C	Terrestrial
OWL7	Makpan	Alor	MPOR7	Giant rat	Molar	-11.8	-4.6	3.4-0 ka	4-0 ka	C	Terrestrial
OWL8	Makpan	Alor	MPOR8	Giant rat	Molar	-13	-5.9	3.4-0 ka	4-0 ka	C	Terrestrial
OWL9	Makpan	Alor	MPOR9	Giant rat	Molar	-16.2	-3.4	3.4-0 ka	4-0 ka	C	Terrestrial
MAK34	Makpan	Alor	B61	Labridae	Lower pharyngeal	-6	-5.3	40-21 ka	40-21 ka	A	Marine
MAK15	Makpan	Alor	B54	Scaridae	Upper pharyngeal	4.9	-3.3	15-11 ka	15-7.4 ka	B	Marine
MAK20	Makpan	Alor	B54	Scaridae	Upper pharyngeal	-3.4	-4.9	15-11 ka	15-7.4 ka	B	Marine
MAK50	Makpan	Alor	B37	Labridae	Premax/Dentary tooth	-5.1	-5.6	15-11 ka	15-7.4 ka	B	Marine
MAK51	Makpan	Alor	B37	Labridae	Upper pharyngeal	-5.4	-6	15-11 ka	15-7.4 ka	B	Marine
MAK54	Makpan	Alor	B37	Labridae	Upper pharyngeal	-5.1	-5.5	15-11 ka	15-7.4 ka	B	Marine
MAK56	Makpan	Alor	B42	Labridae	Upper pharyngeal	-3.6	-4	15-11 ka	15-7.4 ka	B	Marine
MAK58	Makpan	Alor	B42	Labridae	Upper/Lower pharyngeal	-5.6	-5.4	15-11 ka	15-7.4 ka	B	Marine
MAK59	Makpan	Alor	B44	Labridae	Upper pharyngeal	-4	-4	15-11 ka	15-7.4 ka	B	Marine
MAK62	Makpan	Alor	B52	Labridae	Upper pharyngeal	-4.5	-4.9	15-11 ka	15-7.4 ka	B	Marine
MAK67	Makpan	Alor	B47	Scaridae	Upper pharyngeal	-3.6	-3.8	15-11 ka	15-7.4 ka	B	Marine
MAK68	Makpan	Alor	B47	Scaridae	Upper pharyngeal	1.1	-1.4	15-11 ka	15-7.4 ka	B	Marine
MAK69	Makpan	Alor	B47	Scaridae	Right dentuary	-2.6	-3.4	15-11 ka	15-7.4 ka	B	Marine
MAK70	Makpan	Alor	B47	Labridae	Dentuary/premax tooth	-5.2	-4.3	15-11 ka	15-7.4 ka	B	Marine
MAK63	Makpan	Alor	B22	Labridae	Tooth	-2.5	-3.8	15-11 ka	15-7.4 ka	B	Marine
MAK64	Makpan	Alor	B22	Balistidae	Tooth	-5.6	-5.8	15-11 ka	15-7.4 ka	B	Marine
MAK65	Makpan	Alor	B23	Labridae	Upper pharyngeal	-5.4	-7.1	15-11 ka	15-7.4 ka	B	Marine
MAK66	Makpan	Alor	B23	Labridae	Tooth	-5.5	-6.5	15-11 ka	15-7.4 ka	B	Marine
MAK48	Makpan	Alor	B20	Balistidae	Tooth frag	-4.5	-7.9	15-11 ka	15-7.4 ka	B	Marine
TBLF12	Tron Bon Lei	Alor	13	Scaridae	Upper pharyngeal	1.7	-3.5	12.5-7.4 ka	15-7.4 ka	B	Marine
TBLF18	Tron Bon Lei	Alor	13	Selachimorpha	Tooth	-6.1	-5.5	12.5-7.4 ka	15-7.4 ka	B	Marine
TBLF30	Tron Bon Lei	Alor	13	Balistidae	Tooth	-7.7	-6	12.5-7.4 ka	15-7.4 ka	B	Marine
TBLF6	Tron Bon Lei	Alor	16	Selachimorpha	Tooth	-0.1	-4.7	12.5-7.4 ka	15-7.4 ka	B	Marine
TBLF8	Tron Bon Lei	Alor	15	Balistidae	Tooth	-6.3	-15.3	12.5-7.4 ka	15-7.4 ka	B	Marine
TBLF1	Tron Bon Lei	Alor	19	Labridae	Lower pharyngeal	-6	-6	12.5-7.4 ka	15-7.4 ka	B	Marine
TBLF15	Tron Bon Lei	Alor	18	Labridae	Upper pharyngeal	-6.8	-6.7	12.5-7.4 ka	15-7.4 ka	B	Marine
TBLF16	Tron Bon Lei	Alor	19	Balistidae	Tooth	-6.3	-8.3	12.5-7.4 ka	15-7.4 ka	B	Marine
TBLF22	Tron Bon Lei	Alor	18	Lethrinidae	Tooth	-8.7	-9	12.5-7.4 ka	15-7.4 ka	B	Marine
TBLF23	Tron Bon Lei	Alor	18	Selachimorpha	Tooth	-5.9	-6.2	12.5-7.4 ka	15-7.4 ka	B	Marine
TBLF28	Tron Bon Lei	Alor	18	Labridae	Dentary	-6.3	-5.9	12.5-7.4 ka	15-7.4 ka	B	Marine
TBLF31	Tron Bon Lei	Alor	18	Balistidae	Tooth	-7.8	-8.4	12.5-7.4 ka	15-7.4 ka	B	Marine
TBLF32	Tron Bon Lei	Alor	20	Scaridae	Upper pharyngeal	-6.8	-9.2	12.5-7.4 ka	15-7.4 ka	B	Marine
TBLF33	Tron Bon Lei	Alor	20	Scaridae	Upper pharyngeal	-7.8	-5.5	12.5-7.4 ka	15-7.4 ka	B	Marine
TBLF2	Tron Bon Lei	Alor	26-28	Selachimorpha	Tooth	-5.8	-5.2	12.5-7.4 ka	15-7.4 ka	B	Marine
TBLF7	Tron Bon Lei	Alor	23	Lethrinidae	Tooth	-5.4	-6	12.5-7.4 ka	15-7.4 ka	B	Marine
TBLF19	Tron Bon Lei	Alor	23	Scaridae	Dentary	-5.7	-9.4	12.5-7.4 ka	15-7.4 ka	B	Marine
TBLF24	Tron Bon Lei	Alor	23	Balistidae	Tooth	-8.7	-5.9	12.5-7.4 ka	15-7.4 ka	B	Marine
TBLF25	Tron Bon Lei	Alor	23	Balistidae	Tooth	-8	-5.3	12.5-7.4 ka	15-7.4 ka	B	Marine
TBLF29	Tron Bon Lei	Alor	23	Labridae	Lower pharyngeal	-6.9	-6.4	12.5-7.4 ka	15-7.4 ka	B	Marine
TBLF3	Tron Bon Lei	Alor	30	Labridae	Lower pharyngeal	-7.2	-4.7	12.5-7.4 ka	15-7.4 ka	B	Marine
TBLF5	Tron Bon Lei	Alor	31	Balistidae	Tooth	-6.6	-4.3	12.5-7.4 ka	15-7.4 ka	B	Marine
TBLF11	Tron Bon Lei	Alor	31	Labridae	Lower pharyngeal	2.5	-5.3	12.5-7.4 ka	15-7.4 ka	B	Marine
TBLF26	Tron Bon Lei	Alor	29	Balistidae	Tooth	-8.9	-7.1	12.5-7.4 ka	15-7.4 ka	B	Marine
TBLF4	Tron Bon Lei	Alor	17	Balistidae	Tooth	-7.5	-4.5	12.5-7.4 ka	15-7.4 ka	B	Marine
MAK12	Makpan	Alor	B9	Balistidae	Tooth frag	-4.8	-9.3	10-7.5 ka	15-7.4 ka	B	Marine
MAK13	Makpan	Alor	B10	Labridae	Lower pharyngeal	-5.6	-4.6	10-7.5 ka	15-7.4 ka	B	Marine
MAK14	Makpan	Alor	B10	Balistidae	Tooth frag	-6.4	-4.8	10-7.5 ka	15-7.4 ka	B	Marine
MAK21	Makpan	Alor	B15	Selachimorpha	Tooth	-5.6	-6.4	10-7.5 ka	15-7.4 ka	B	Marine
MAK22	Makpan	Alor	B15	Selachimorpha	Lower tooth	-5.2	-4.2	10-7.5 ka	15-7.4 ka	B	Marine
MAK23	Makpan	Alor	B17	Balistidae	Tooth frag	-5.8	-5.8	10-7.5 ka	15-7.4 ka	B	Marine
MAK46	Makpan	Alor	B11	Monotaxis grandoculis	Right premaxilla tooth	-4.7	-6.3	10-7.5 ka	15-7.4 ka	B	Marine
MAK47	Makpan	Alor	B11	Monotaxis grandoculis	Left dentary tooth	-5.6	-5.6	10-7.5 ka	15-7.4 ka	B	Marine
TBLF20	Tron Bon Lei	Alor	2	Scaridae	Lower pharyngeal	-2.7	-6.5	4-3 ka	4-0 ka	C	Marine
TBLF9	Tron Bon Lei	Alor	3	Balistidae	Tooth	-7.6	-4.7	4-3 ka	4-0 ka	C	Marine
TBLF14	Tron Bon Lei	Alor	5	Selachimorpha	Tooth	-6.8	-6.2	4-3 ka	4-0 ka	C	Marine
TBLF17	Tron Bon Lei	Alor	5	Labridae	Upper pharyngeal	-6.6	-7	4-3 ka	4-0 ka	C	Marine
TBLF10	Tron Bon Lei	Alor	9	Selachimorpha	Tooth	4.7	-3.2	4-3 ka	4-0 ka	C	Marine
TBLF13	Tron Bon Lei	Alor	8	Labridae	Lower pharyngeal	1.8	-3.1	4-3 ka	4-0 ka	C	Marine
TBLF27	Tron Bon Lei	Alor	10	Labridae	Lower pharyngeal	-6.1	-4	4-3 ka	4-0 ka	C	Marine
MAK1	Makpan	Alor	B1	Labridae	Right premaxilla cranial portion	-2.5	-7.1	3.4-0 ka	4-0 ka	C	Marine
MAK2	Makpan	Alor	B1	Labridae	Upper pharyngeal	1.3	-6.5	3.4-0 ka	4-0 ka	C	Marine
MAK3	Makpan	Alor	B1	Scaridae	Upper pharyngeal loose tooth	-2.6	-9.9	3.4-0 ka	4-0 ka	C	Marine
MAK4	Makpan	Alor	B1	Scaridae	Upper pharyngeal	3.6	-5.1	3.4-0 ka	4-0 ka	C	Marine
MAK5	Makpan	Alor	B2	Scaridae	Upper pharyngeal	0.1	-4.4	3.4-0 ka	4-0 ka	C	Marine
MAK6	Makpan	Alor	B2	Labridae	Right premaxilla	-2.9	-9.8	3.4-0 ka	4-0 ka	C	Marine
MAK7	Makpan	Alor	B3	Scaridae	Upper pharyngeal	0.8	-6.4	3.4-0 ka	4-0 ka	C	Marine
MAK8	Makpan	Alor	B3	Labridae	Right premaxilla cranial portion	-0.7	-5.1	3.4-0 ka	4-0 ka	C	Marine
MAK9	Makpan	Alor	B6	Scaridae	Upper pharyngeal	-4.3	-5.6	3.4-0 ka	4-0 ka	C	Marine
MAK10	Makpan	Alor	B7	Scaridae	Upper pharyngeal	1.7	-5.3	3.4-0 ka	4-0 ka	C	Marine
MAK11	Makpan	Alor	B8	Labridae	Upper pharyngeal	-2.3	-5.1	3.4-0 ka	4-0 ka	C	Marine
HT-D10	Makpan	Alor	D10-12	Homo sapiens	PM	-12.7	-5.2	10-7.5 ka	15-7.4	B	Human
HT-B57	Makpan	Alor	B57	Homo sapiens	M3	-8.1	-4.3	15-11 ka	15-7.4	B	Human
HT-TBL-1	Tron Bon Lei	Alor	4	Homo sapiens	Molar	-9.6	-3.9	17-7.5 ka	15-7.4	B	Human
HT-TBL-4	Tron Bon Lei	Alor	11	Homo sapiens	Molar	-10.3	-5.1	12.5-7.4 ka	15-7.4	B	Human
HT-TBL-2	Tron Bon Lei	Alor	6 Burial 1 D	Homo sapiens	Incisor	-12.5	-3.6	12.5-7.4 ka	15-7.4	B	Human
HT-TBL-3	Tron Bon Lei	Alor	10 Burial 2 DE	Homo sapiens	Molar	-10.2	-4	12.5-7.4 ka	15-7.4	B	Human
JHF16	Asitau Kuru	Timor	B54	Giant rat	Molar	-11.2	-5.3	46-29 ka	46-29 ka	A	Terrestrial
JHF8	Asitau Kuru	Timor	B59	Giant rat	Incisor	-12.1	-4.7	46-29 ka	46-29 ka	A	Terrestrial
JHF9	Asitau Kuru	Timor	B59	Giant rat	Molar	-11	-4.7	46-29 ka	46-29 ka	A	Terrestrial
JHF15	Asitau Kuru	Timor	B65	Giant rat	Incisor	-13.8	-3.2	46-29 ka	46-29 ka	A	Terrestrial
JEM9	Asitau Kuru	Timor	C52	Rat	Incisor	-14.1	-11.7	46-29 ka	46-29 ka	A	Terrestrial
MK2-11	Matja Kuru 2	Timor	B47	Giant rat	Incisor	-12.6	-3.3	40-31 ka	46-29 ka	A	Terrestrial
MK2-3	Matja Kuru 2	Timor	B50	Giant rat	Molar	-13.4	-3.6	40-31 ka	46-29 ka	A	Terrestrial
MK2-2	Matja Kuru 2	Timor	B53	Giant rat	Molar	-13.7	-4.5	40-31 ka	46-29 ka	A	Terrestrial
MK2-1	Matja Kuru 2	Timor	B54	Giant rat	Incisor	-12.3	-3.8	40-31 ka	46-29 ka	A	Terrestrial
MK2-9	Matja Kuru 2	Timor	B62	Giant rat	Incisor	-11.8	-2.5	40-31 ka	46-29 ka	A	Terrestrial
MK2-6	Matja Kuru 2	Timor	B65	Giant rat	Incisor	-10.5	-1.3	40-31 ka	46-29 ka	A	Terrestrial
MK2-7	Matja Kuru 2	Timor	B70	Giant rat	Incisor	-9.34082	-6.15045	40-31 ka	46-29 ka	A	Terrestrial
MK2-8	Matja Kuru 2	Timor	B78	Giant rat	Incisor	-11.1	-3.5	40-31 ka	46-29 ka	A	Terrestrial
MK2-20	Matja Kuru 2	Timor	D45	Giant rat	Molar	-11.6	-7.4	40-31 ka	46-29 ka	A	Terrestrial
MK2-4	Matja Kuru 2	Timor	D55	Giant rat	Incisor	-10.8	-2.2	40-31 ka	46-29 ka	A	Terrestrial
JHF25	Asitau Kuru	Timor	B46	Giant rat	Incisor	-10.5	-4.3	20-12 ka	20-11 ka	B	Terrestrial
JHF27	Asitau Kuru	Timor	B47	Giant rat	Incisor	-12.9	-4.6	20-12 ka	20-11 ka	B	Terrestrial
JHF14	Asitau Kuru	Timor	B51	Giant rat	Incisor	-13.3	-3.8	20-12 ka	20-11 ka	B	Terrestrial
JHF26	Asitau Kuru	Timor	B52	Giant rat	Incisor	-11.9	-4.4	20-12 ka	20-11 ka	B	Terrestrial
JEM3	Asitau Kuru	Timor	C44	Giant rat	Mandibular incisor	-13.2	-5.4	20-12 ka	20-11 ka	B	Terrestrial
JEM5	Asitau Kuru	Timor	C46	Giant rat	Incisor	-12.8	-4.8	20-12 ka	20-11 ka	B	Terrestrial
JEM6	Asitau Kuru	Timor	C46	Giant rat	Molar	-14.9	-3.8	20-12 ka	20-11 ka	B	Terrestrial
JEM11	Asitau Kuru	Timor	C46	Rat	Incisor	-9.1	-5.8	20-12 ka	20-11 ka	B	Terrestrial
JEM7	Asitau Kuru	Timor	C50	Giant rat	Incisor	-14.9	-1.9	20-12 ka	20-11 ka	B	Terrestrial
JEM8	Asitau Kuru	Timor	C51	Rat	Mandible	-7.9	-4.8	20-12 ka	20-11 ka	B	Terrestrial
MK2-28	Matja Kuru 2	Timor	B18	Giant rat	Molar	-10.3	-6.8	11-9.5 ka	11-4 ka	C	Terrestrial
MK2-25	Matja Kuru 2	Timor	B21	Giant rat	Molar	-14.6	-5.8	11-9.5 ka	11-4 ka	C	Terrestrial
MK2-27	Matja Kuru 2	Timor	B23	Giant rat	Incisor	-12.9	-7.9	11-9.5 ka	11-4 ka	C	Terrestrial
MK2-22	Matja Kuru 2	Timor	B30	Giant rat	Molar	-12.3	-7.7	11-9.5 ka	11-4 ka	C	Terrestrial
MK2-24	Matja Kuru 2	Timor	B30	Giant rat	Molar	-10.3	-7	11-9.5 ka	11-4 ka	C	Terrestrial
MK2-24	Matja Kuru 2	Timor	B30	Giant rat	Incisor	-9	-6.9	11-9.5 ka	11-4 ka	C	Terrestrial
MK2-29	Matja Kuru 2	Timor	B32	Giant rat	Molar	-12.2	-7	11-9.5 ka	11-4 ka	C	Terrestrial
MK2-30	Matja Kuru 2	Timor	B32	Giant rat	Molar	-12.1	-7.2	11-9.5 ka	11-4 ka	C	Terrestrial
MK2-16	Matja Kuru 2	Timor	B34	Giant rat	Incisor	-13.1	-2.6	11-9.5 ka	11-4 ka	C	Terrestrial
MK2-10	Matja Kuru 2	Timor	B35	Giant rat	Molar	-12.8	-5.2	11-9.5 ka	11-4 ka	C	Terrestrial
MK2-19	Matja Kuru 2	Timor	B35	Giant rat	Incisor	-11.4	-3.3	11-9.5 ka	11-4 ka	C	Terrestrial
MK2-14	Matja Kuru 2	Timor	B36	Giant rat	Molar	-12.8	-5.9	11-9.5 ka	11-4 ka	C	Terrestrial
MK2-12	Matja Kuru 2	Timor	B37	Giant rat	Incisor	-11.6	-4.6	11-9.5 ka	11-4 ka	C	Terrestrial
MK2-17	Matja Kuru 2	Timor	B38	Giant rat	Incisor	-13.4	-4.8	11-9.5 ka	11-4 ka	C	Terrestrial
MK2-18	Matja Kuru 2	Timor	B38	Giant rat	Molar	-11.3	-6.8	11-9.5 ka	11-4 ka	C	Terrestrial
MK2-15	Matja Kuru 2	Timor	B39	Giant rat	Molar	-11.6	-7.6	11-9.5 ka	11-4 ka	C	Terrestrial
MK2-5	Matja Kuru 2	Timor	B42	Giant rat	Molar	-10.8	-6.3	11-9.5 ka	11-4 ka	C	Terrestrial
MK2-13	Matja Kuru 2	Timor	B46	Giant rat	Incisor	-11.0007	-1.18678	11-9.5 ka	11-4 ka	C	Terrestrial
MK2-21	Matja Kuru 2	Timor	D20	Giant rat	Molar	-14.9	-5.7	11-9.5 ka	11-4 ka	C	Terrestrial
MK2-36	Matja Kuru 2	Timor	D25	Giant rat	Incisor	-10.5	-4.5	11-9.5 ka	11-4 ka	C	Terrestrial
MK2-26	Matja Kuru 2	Timor	D32	Giant rat	Incisor	-13	-5.4	11-9.5 ka	11-4 ka	C	Terrestrial
MK2-23	Matja Kuru 2	Timor	D33	Giant rat	Molar	-13.9	-5.6	11-9.5 ka	11-4 ka	C	Terrestrial
JHF6	Asitau Kuru	Timor	B17	Giant rat	Molar	-11.6	-5.2	10-4 ka	11-4 ka	C	Terrestrial
JHF7	Asitau Kuru	Timor	B17	Giant rat	Incisor	-10	-6.6	10-4 ka	11-4 ka	C	Terrestrial
JHF2	Asitau Kuru	Timor	B18	Giant rat	Molar	-10.7	-4.6	10-4 ka	11-4 ka	C	Terrestrial
JHF3	Asitau Kuru	Timor	B18	Giant rat	Incisor	-9.8	-6.5	10-4 ka	11-4 ka	C	Terrestrial
JHF1	Asitau Kuru	Timor	B27	Giant rat	Molar	-11.7	-6.6	10-4 ka	11-4 ka	C	Terrestrial
JHF17	Asitau Kuru	Timor	B30	Giant rat	Incisor	-9.1	-3.4	10-4 ka	11-4 ka	C	Terrestrial
JHF11	Asitau Kuru	Timor	B31	Giant rat	Incisor	-10.9	-6.6	10-4 ka	11-4 ka	C	Terrestrial
JHF18	Asitau Kuru	Timor	B35	Giant rat	Incisor	-8.5	-3.9	10-4 ka	11-4 ka	C	Terrestrial
JHF20	Asitau Kuru	Timor	B37	Giant rat	Incisor	-10.5	-5	10-4 ka	11-4 ka	C	Terrestrial
JHF21	Asitau Kuru	Timor	B38	Giant rat	Incisor	-12.1	-4.7	10-4 ka	11-4 ka	C	Terrestrial
JHF22	Asitau Kuru	Timor	B38	Giant rat	Molar	-10.8	-4.4	10-4 ka	11-4 ka	C	Terrestrial
JHF19	Asitau Kuru	Timor	B39	Giant rat	Molar	-11.2	-5.5	10-4 ka	11-4 ka	C	Terrestrial
JHF12	Asitau Kuru	Timor	B41	Giant rat	Incisor	-9.7	-6.3	10-4 ka	11-4 ka	C	Terrestrial
JHF13	Asitau Kuru	Timor	B41	Giant rat	Incisor	-11.6	-5.3	10-4 ka	11-4 ka	C	Terrestrial
JHF10	Asitau Kuru	Timor	B42	Giant rat	Molar	-10.9	-5.5	10-4 ka	11-4 ka	C	Terrestrial
JHF4	Asitau Kuru	Timor	B12	Giant rat	Molar	-13.5	-5.1	4-0 ka	4-0 ka	D	Terrestrial
JHF5	Asitau Kuru	Timor	B12	Giant rat	Incisor	-10	-3.4	4-0 ka	4-0 ka	D	Terrestrial
JHF28	Asitau Kuru	Timor	B13	Giant rat	Molar	-11.8	-4	4-0 ka	4-0 ka	D	Terrestrial
JHF23	Asitau Kuru	Timor	B5	Giant rat	Incisor	-12.4	-4.9	4-0 ka	4-0 ka	D	Terrestrial
JHF24	Asitau Kuru	Timor	B5	Giant rat	Molar	-10.3	-5.4	4-0 ka	4-0 ka	D	Terrestrial
JEM28	Asitau Kuru	Timor	C5	Fruit bat	Canine	-14	-6	4-0 ka	4-0 ka	D	Terrestrial
JEM32	Asitau Kuru	Timor	C8	Fruit bat	Canine	-13.5	-4.9	4-0 ka	4-0 ka	D	Terrestrial
MK2-32	Matja Kuru 2	Timor	B10	Giant rat	Incisor	-13.9	-5.8	3.5-2 ka	4-0 ka	D	Terrestrial
MK2-35	Matja Kuru 2	Timor	B12	Phalanger orientalis	Incisor	-11.2	-8.7	3.5-2 ka	4-0 ka	D	Terrestrial
MK2-41	Matja Kuru 2	Timor	B12	Giant rat	Incisor	-11.8	-9	3.5-2 ka	4-0 ka	D	Terrestrial
MK2-31	Matja Kuru 2	Timor	B13	Giant rat	Molar	-11.5	-7.1	3.5-2 ka	4-0 ka	D	Terrestrial
MK2-34	Matja Kuru 2	Timor	B13	Phalanger orientalis	Incisor	-11.5	-8.8	3.5-2 ka	4-0 ka	D	Terrestrial
MK2-42	Matja Kuru 2	Timor	B13	Muridae	Incisor	-12.8	-5.7	3.5-2 ka	4-0 ka	D	Terrestrial
MK2-33	Matja Kuru 2	Timor	D8	Sus scrofa	Molar frag	-10.7	-7.3	3.5-2 ka	4-0 ka	D	Terrestrial
FIFI1	Asitau Kuru	Timor	B54	Scaridae	Pharyngeal	-4.3	-5.8	46-29 ka	46-29 ka	A	Marine
FIFI2	Asitau Kuru	Timor	B54	Scaridae	Pharyngeal	3.7	-2.9	46-29 ka	46-29 ka	A	Marine
FIFI3	Asitau Kuru	Timor	B64	Scaridae	Pharyngeal	1.3	-2.1	46-29 ka	46-29 ka	A	Marine
FIFI4	Asitau Kuru	Timor	B60	Monotaxis sp.	Tooth (L)	-3.9	-5	46-29 ka	46-29 ka	A	Marine
FIFI6	Asitau Kuru	Timor	B60	Scaridae	Pharyngeal (L)	-8.3	-5.2	46-29 ka	46-29 ka	A	Marine
FIFI9	Asitau Kuru	Timor	B56	Scaridae	Pharyngeal	-3.1	-4	46-29 ka	46-29 ka	A	Marine
FIFI16	Asitau Kuru	Timor	B60	Fish	Tooth	-3	-3.3	46-29 ka	46-29 ka	A	Marine
FIFI5	Asitau Kuru	Timor	B43	Monotaxis sp.	Tooth	-7.2	-7.7	20-12 ka	20-11 ka	B	Marine
FIFI7B	Asitau Kuru	Timor	B43	Balistidae	Tooth	-5.9	-8.3	20-12 ka	20-11 ka	B	Marine
FIFI8	Asitau Kuru	Timor	B44	Scaridae	Pharyngeal	-3.9	-5	20-12 ka	20-11 ka	B	Marine
FIFI10	Asitau Kuru	Timor	B43	Scaridae	Pharyngeal	-6.1	-4.7	20-12 ka	20-11 ka	B	Marine
FIFI11	Asitau Kuru	Timor	B43	Fish	Tooth	-5.7	-3.4	20-12 ka	20-11 ka	B	Marine
FIFI12	Asitau Kuru	Timor	B46	Balistidae	Tooth	-3.9	-4.3	20-12 ka	20-11 ka	B	Marine
FIFI13	Asitau Kuru	Timor	B44	Fish	Tooth	-5.5	-4	20-12 ka	20-11 ka	B	Marine
FIFI14	Asitau Kuru	Timor	B46	Labridae	Premaxilla	-3.6	-3	20-12 ka	20-11 ka	B	Marine
FIFI15	Asitau Kuru	Timor	B43	Fish	Tooth	-3.7	-2.5	20-12 ka	20-11 ka	B	Marine
JEM4	Asitau Kuru	Timor	C44	Selachimorpha	Tooth	-0.2	-5.2	20-12 ka	20-11 ka	B	Marine
JEM34	Asitau Kuru	Timor	C17	Labridae	Upper pharyngeal	-4.6	-9.5	10-4 ka	11-4 ka	C	Marine
JEM10	Asitau Kuru	Timor	C23	Scaridae	Upper pharyngeal	-5.7	-5.7	10-4 ka	11-4 ka	C	Marine
JEM14	Asitau Kuru	Timor	C24	Scaridae	Tooth	-7.9	-5.5	10-4 ka	11-4 ka	C	Marine
JEM?	Asitau Kuru	Timor	C24	Carangidae	Right premax cranial portion	2.5	-4.3	10-4 ka	11-4 ka	C	Marine
JEM12	Asitau Kuru	Timor	C24	Scaridae	Upper pharyngeal	-8.3	-5.6	10-4 ka	11-4 ka	C	Marine
JEM15	Asitau Kuru	Timor	C25	Scaridae	Lower pharyngeal	-6	-6.5	10-4 ka	11-4 ka	C	Marine
JEM17	Asitau Kuru	Timor	C25	Scaridae	Right premax	0	-4.5	10-4 ka	11-4 ka	C	Marine
JEM18	Asitau Kuru	Timor	C26	Scaridae	Upper pharyngeal	-7.2	-5.5	10-4 ka	11-4 ka	C	Marine
JEM20	Asitau Kuru	Timor	C27	Scaridae	Upper pharyngeal	-5.5	-5.5	10-4 ka	11-4 ka	C	Marine
JEM23	Asitau Kuru	Timor	C28	Scaridae	Teeth	-8.1	-5.4	10-4 ka	11-4 ka	C	Marine
JEM24	Asitau Kuru	Timor	C29	Scaridae	Lower pharyngeal	-3.8	-4	10-4 ka	11-4 ka	C	Marine
JEM25	Asitau Kuru	Timor	C29	Scaridae	Lower pharyngeal	-1.2	-4.9	10-4 ka	11-4 ka	C	Marine
JEM33	Asitau Kuru	Timor	C11	Lethrinidae	Tooth left premax	-3.9	-6.6	4-0 ka	4-0 ka	D	Marine
JEM26	Asitau Kuru	Timor	C4	Scaridae	Upper pharyngeal	-2.8	4.3	4-0 ka	4-0 ka	D	Marine
JEM27	Asitau Kuru	Timor	C5	Carangidae	Left premax tooth	-6.1	-5	4-0 ka	4-0 ka	D	Marine
JEM29	Asitau Kuru	Timor	C5	Scaridae	Lower pharyngeal	-6.8	-11.6	4-0 ka	4-0 ka	D	Marine
JEM30	Asitau Kuru	Timor	C6	Diodontidae	Lower pharyngeal	-2.7	-3.6	4-0 ka	4-0 ka	D	Marine
JEM31	Asitau Kuru	Timor	C7	Scaridae	Upper pharyngeal	-0.8	-4.8	4-0 ka	4-0 ka	D	Marine
JH1	Asitau Kuru	Timor	B63	Homo sapiens	Molar	-5.6	-5.9	46-29 ka	46-29 ka	A	Human
JH8	Asitau Kuru	Timor	B44	Homo sapiens	M2	-12	-5.7	20-11 ka	20-11 ka	B	Human
MK1H3	Matja Kuru 1	Timor	AA24	Homo sapiens	Molar	-12.9	-3.4	16-11 ka	20-11 ka	B	Human
MK1H6	Matja Kuru 1	Timor	AA24	Homo sapiens	M3	-13.2	-3.2	16-11 ka	20-11 ka	B	Human
MKH2-1	Matja Kuru 2	Timor	D31	Homo sapiens	Molar	-5.6	-5.9	11-9.5 ka	11-4 ka	C	Human
MKH2-2	Matja Kuru 2	Timor	C16	Homo sapiens	Incisor	-10.9	-4.5	11-9.5 ka	11-4 ka	C	Human
MKH2-3	Matja Kuru 2	Timor	B40	Homo sapiens	Incisor	-13.8	-6.2	11-9.5 ka	11-4 ka	C	Human
MKH2-4	Matja Kuru 2	Timor	D33	Homo sapiens	Molar	-10.5	-5	11-9.5 ka	11-4 ka	C	Human
JH5	Asitau Kuru	Timor	B30	Homo sapiens	Molar	-10.9	-4.5	10-4 ka	11-4 ka	C	Human
JH2	Asitau Kuru	Timor	B28	Homo sapiens	Molar	-13.8	-6.2	10-4 ka	11-4 ka	C	Human
JH6	Asitau Kuru	Timor	B16	Homo sapiens	Incisor	-10.5	-5	10-4 ka	11-4 ka	C	Human
JH4	Asitau Kuru	Timor	B15	Homo sapiens	Molar	-9.8	-5.1	10-4 ka	11-4 ka	C	Human
LHH1	Lene Hara	Timor	37/38	Homo sapiens	M3	-12.9	-3.6	10-4 ka	11-4 ka	C	Human
MK1H1	Matja Kuru 1	Timor	AA11	Homo sapiens	Molar	-14.1	-4.8	6-4.5 ka	11-4 ka	C	Human
MK1H2	Matja Kuru 1	Timor	AA17	Homo sapiens	Molar	-13.6	-4.2	6-4.5 ka	11-4 ka	C	Human
MK1H4	Matja Kuru 1	Timor	AA16	Homo sapiens	M2	-13.5	-5.2	6-4.5 ka	11-4 ka	C	Human
MK1H5	Matja Kuru 1	Timor	AA8	Homo sapiens	Incisor	-12.2	-4.7	6-4.5 ka	11-4 ka	C	Human
JH3	Asitau Kuru	Timor	B13	Homo sapiens	Molar	-12.2	-3.8	4-0 ka	4-0 ka	D	Human
JH7	Asitau Kuru	Timor	B5	Homo sapiens	Molar	-10.2	-5.3	4-0 ka	4-0 ka	D	Human
JH9	Asitau Kuru	Timor	B10	Homo sapiens	Incisor	-12.16	-4.62	4-0 ka	4-0 ka	D	Human

## Sheet: Supplementary Figure 16
Sample	Group	Type 2	Site	Context	Taxa	Tooth	Phase	API	BPI	PCI	CO3/PO4	WAMPI	BAI
COP1	Modern	Modern	Polonnaruwa	Polonnaruwa	Axis axis	Lower 3rd molar (left)	Modern	0.13	0.38	3.88	0.32	0.09	2.99
MAC1	Modern	Modern	Kuragala	Kuragala	Macaca sinica	Lower 3rd molar (right)	Modern	0.21	0.47	3.54	0.39	0.17	2.26
MOP1	Modern	Modern	Polonnaruwa	Polonnaruwa	Macaca sinica	Lower 3rd molar (right)	Modern	0.19	0.42	3.67	0.35	0.17	2.27
MOP2	Modern	Modern	Polonnaruwa	Polonnaruwa	Macaca sinica	Lower 3rd molar (left)	Modern	0.16	0.37	3.72	0.31	0.13	2.34
MOP3	Modern	Modern	Polonnaruwa	Polonnaruwa	Macaca sinica	Lower 3rd molar (left)	Modern	0.14	0.34	3.87	0.28	0.09	2.37
MOP4	Modern	Modern	Polonnaruwa	Polonnaruwa	Macaca sinica	Lower 3rd molar (right)	Modern	0.16	0.34	3.67	0.3	0.16	2.15
MOP5	Modern	Modern	Polonnaruwa	Polonnaruwa	Macaca sinica	Lower 3rd molar (right)	Modern	0.17	0.39	3.58	0.33	0.16	2.24
MOP6	Modern	Modern	Polonnaruwa	Polonnaruwa	Macaca sinica	Lower 3rd molar (right)	Modern	0.17	0.35	3.72	0.3	0.15	2.08
MOP7	Modern	Modern	Polonnaruwa	Polonnaruwa	Macaca sinica	Lower 3rd molar (left)	Modern	0.14	0.37	3.87	0.3	0.1	2.6
SEMP1	Modern	Modern	Kuragala	Kuragala	Semnopithecus entellus priam	Lower 3rd molar (right)	Modern	0.18	0.4	3.66	0.34	0.15	2.2
VAD1	Modern	Modern human	Sri Lanka	N/a	Homo sapiens	Lower 2nd molar (left)	Modern	0.38	0.63	3.18	0.54	0.39	1.67
VAD2	Modern	Modern human	Sri Lanka	N/a	Homo sapiens	Lower 2nd molar (right)	Modern	0.19	0.44	3.45	0.37	0.19	2.28
VAD3	Modern	Modern human	Sri Lanka	N/a	Homo sapiens	Lower 2nd molar	Modern	0.17	0.36	3.53	0.31	0.15	2.16
VAD4	Modern	Modern human	Sri Lanka	N/a	Homo sapiens	Upper 1st molar (right)	Modern	0.2	0.45	3.46	0.38	0.19	2.2
VAD5	Modern	Modern human	Sri Lanka	N/a	Homo sapiens	Lower 3rd molar (right)	Modern	0.23	0.52	3.28	0.43	0.26	2.29
JH1	Fossil Human	Ancient human	Asitau Kuru	B63	Homo sapiens	Molar	Timor A	0.14	0.56	3.97	0.44	0.11	4.06
JH2	Fossil Human	Ancient human	Asitau Kuru	B28	Homo sapiens	Molar	Timor C	0.12	0.24	4.21	0.22	0.1	2.05
JH4	Fossil Human	Ancient human	Asitau Kuru	B15	Homo sapiens	Molar	Timor C	0.22	0.59	3.2	0.49	0.19	2.66
JH3	Fossil Human	Ancient human	Asitau Kuru	B13	Homo sapiens	Molar	Timor D	0.22	0.55	3.22	0.46	0.2	2.48
JH7	Fossil Human	Ancient human	Asitau Kuru	B5	Homo sapiens	Molar	Timor D	0.26	0.83	3.14	0.67	0.2	2.9
JH8	Fossil Human	Ancient human	Asitau Kuru	B44	Homo sapiens	LRM3	Timor B	0.17	0.31	3.69	0.28	0.13	1.84
JH10	Fossil Human	Ancient human	Makpan	D10-12	Homo sapiens	PM	Alor B	0.2	0.47	3.4	0.39	0.17	2.39
MKH2-2	Fossil Human	Ancient human	Matja Kuru 2	C16	Homo sapiens	Incisor	Timor C	0.24	0.5	3.08	0.43	0.21	2.1
MK1H3	Fossil Human	Ancient human	Matja Kuru 1	AA24	Homo sapiens	Molar	Timor B	0.16	0.5	3.54	0.4	0.15	3.13
MK1H6	Fossil Human	Ancient human	Matja Kuru 1	AA24	Homo sapiens	M3	Timor B	0.19	0.59	3.36	0.47	0.15	3.15
LHH1	Fossil Human	Ancient human	Lene Hara	F37/38	Homo sapiens	M3	Timor C	0.14	0.32	3.53	0.28	0.11	2.33
MP57	Fossil Human	Ancient human	Makpan	B57	Homo sapiens	M3	Alor B	0.12	0.33	4.07	0.28	0.1	2.75
TBLH2	Fossil Human	Ancient human	Tron Bon Lei	C11	Homo sapiens	Molar	Alor B	0.14	0.4	3.32	0.34	0.13	2.79
TBLH4	Fossil Human	Ancient human	Tron Bon Lei	10 Burial 2 DE	Homo sapiens	Molar	Alor B	0.25	0.74	3.3	0.62	0.14	2.66
JEM9	Fossil TF	Ancient terrestrial fauna	Asitau Kuru	C52	Rat	Incisor	Timor A	0.12	0.41	3.52	0.35	0.17	3.45
JEM11	Fossil TF	Ancient terrestrial fauna	Asitau Kuru	C46	Rat	Incisor	Timor B	0.22	0.53	3.92	0.44	0.24	2.28
JHF4	Fossil TF	Ancient terrestrial fauna	Asitau Kuru	B12	Giant rat	Molar	Timor D	0.25	0.62	3.42	0.51	0.26	2.51
JHF7	Fossil TF	Ancient terrestrial fauna	Asitau Kuru	B17	Giant rat	Incisor	Timor C	0.17	0.63	3.78	0.48	0.16	3.43
JHF8	Fossil TF	Ancient terrestrial fauna	Asitau Kuru	B59	Giant rat	Incisor	Timor A	0.15	0.5	3.56	0.4	0.14	3.42
JHF16	Fossil TF	Ancient terrestrial fauna	Asitau Kuru	B54	Giant rat	Molar	Timor A	0.13	0.54	3.58	0.42	0.13	4
JHF18	Fossil TF	Ancient terrestrial fauna	Asitau Kuru	B35	Giant rat	Incisor	Timor C	0.14	0.7	3.65	0.54	0.12	4.34
JHF25	Fossil TF	Ancient terrestrial fauna	Asitau Kuru	B46	Giant rat	Incisor	Timor B	0.19	0.53	3.8	0.42	0.19	2.86
JHF26	Fossil TF	Ancient terrestrial fauna	Asitau Kuru	B52	Giant rat	Incisor	Timor B	0.24	0.54	3.75	0.44	0.27	2.2
MAK17	Fossil TF	Ancient terrestrial fauna	Makpan	B54	Giant rat	Mandibular molar M1	Alor B	0.12	0.45	3.66	0.35	0.13	3.73
MAK18	Fossil TF	Ancient terrestrial fauna	Makpan	B54	Giant rat	Upper M2	Alor B	0.23	0.51	3.63	0.41	0.24	2.22
MAK19	Fossil TF	Ancient terrestrial fauna	Makpan	B54	Giant rat	Incisor	Alor B	0.18	0.54	3.88	0.42	0.18	2.91
MK2-11	Fossil TF	Ancient terrestrial fauna	Matja Kuru 2	B47	Giant rat	Incisor	Timor A	0.21	0.63	3.37	0.51	0.21	3.08
MK2-16	Fossil TF	Ancient terrestrial fauna	Matja Kuru 2	B34	Giant rat	Incisor	Timor C	0.18	0.41	3.89	0.33	0.19	2.25
MK2-30	Fossil TF	Ancient terrestrial fauna	Matja Kuru 2	B32	Giant rat	Molar	Timor C	0.25	0.6	3.85	0.47	0.26	2.16
JEM30	Fossil MF	Ancient marine fauna	Asitau Kuru	C6	Diodontidae	Lower pharyngeal	Timor D	0.11	0.39	3.7	0.31	0.13	3.7
JEM31	Fossil MF	Ancient marine fauna	Asitau Kuru	C7	Scaridae	Upper pharyngeal	Timor D	0.24	0.77	3.23	0.61	0.27	3.18
FIFI1	Fossil MF	Ancient marine fauna	Asitau Kuru	B54	Scaridae	Pharyngeal	Timor A	0.03	0.14	4.53	0.13	0.06	4.75
FIFI2	Fossil MF	Ancient marine fauna	Asitau Kuru	B54	Scaridae	Pharyngeal	Timor A	0.26	1.12	3.58	0.91	0.15	3.75
FIFI3	Fossil MF	Ancient marine fauna	Asitau Kuru	B64	Scaridae	Pharyngeal	Timor A	0.19	0.73	3.52	0.56	0.23	3.89
FIFI5	Fossil MF	Ancient marine fauna	Asitau Kuru	B43	Monotaxis sp.	Tooth	Timor B	0.04	0.12	4.16	0.09	0.07	3.27
FIFI6	Fossil MF	Ancient marine fauna	Asitau Kuru	B60	Scaridae	Pharyngeal (L)	Timor A	0.15	0.64	3.59	0.5	0.18	4.28
MAK2	Fossil MF	Ancient marine fauna	Makpan	B1	Labridae	Upper pharyngeal	Alor C	0.09	0.19	4.38	0.17	0.12	2.04
MAK4	Fossil MF	Ancient marine fauna	Makpan	B1	Scaridae	Upper pharyngeal	Alor C	0.07	0.19	4.42	0.17	0.1	2.66
MAK34	Fossil MF	Ancient marine fauna	Makpan	B61	Labridae	Lower pharyngeal	Alor A	0.21	0.57	3.21	0.45	0.24	2.66
TBLF1	Fossil MF	Ancient marine fauna	Tron Bon Lei	19	Labridae	Lower pharyngeal	Alor B	0.22	0.51	3.38	0.41	0.28	2.32
TBLF9	Fossil MF	Ancient marine fauna	Tron Bon Lei	3	Balistidae	Tooth	Alor C	0.22	0.64	3.43	0.51	0.28	2.9
TBLF12	Fossil MF	Ancient marine fauna	Tron Bon Lei	13	Scaridae	Upper pharyngeal	Alor B	0.1	0.3	4.05	0.27	0.14	3
TBLF17	Fossil MF	Ancient marine fauna	Tron Bon Lei	5	Labridae	Upper pharyngeal	Alor C	0.2	0.58	3.39	0.47	0.26	2.94
TBLF19	Fossil MF	Ancient marine fauna	Tron Bon Lei	23	Scaridae	Dentary	Alor B	0.16	0.37	3.91	0.32	0.21	2.28
